# Supplementary material for: Impact of transgenerational host switch on gut bacterial assemblage in generalist pest, Spodoptera littoralis (Lepidoptera: Noctuidae)
Source: Front Microbiol. 2023 Jul 13;14:1172601. doi: 10.3389/fmicb.2023.1172601 (PMC10374326; doi:10.3389/fmicb.2023.1172601)
Supplement: Supplementary Excel 1 — Sequence counts. [file Table_1.XLSX]

## Sheet: Preprocessing counts
Sample	Quality- and homopolymer-filtered, total	Quality- and homopolymer-filtered, unique	Proper alignment filtered, total	Proper alignment filtered, unique	Re-uniqified after alignment simplification, total	Re-uniqified after alignment simplification, unique	Preclustered, total	Preclustered, unique	Chimera removed, total	Chimera removed, unique	After taxonomy cleanup, total	After taxonomy cleanup, unique	97 % clusters, total	97 % clusters, unique
All	2636175	640452	2636167	640445	2636167	640434	2636167	92654	2623491	88877	2607902	88325	2607902	3184
AD-02	113767	28134	113767	28134	113767	28134	113767	3375	113271	3239	113153	3228	113153	197
AD-03	114898	31383	114897	31382	114897	31382	114897	3862	114166	3570	113539	3529	113539	425
AD-04	67821	18949	67821	18949	67821	18949	67821	2122	67670	2057	67366	2036	67366	138
CabbCottF2-02	30163	11401	30163	11401	30163	11401	30163	1220	30117	1190	30117	1190	30117	79
CabbCottF2-03	189697	56625	189697	56625	189697	56625	189697	6446	189327	6228	186867	6166	186867	314
CabbCottF2-04	68052	24073	68051	24072	68051	24065	68051	2437	67970	2373	63253	2184	63253	165
CabbF1-01	91803	29108	91803	29108	91803	29108	91803	3438	91115	3257	91033	3254	91033	200
CabbF1-02	81727	25741	81727	25741	81727	25741	81727	3138	80394	2838	80392	2836	80392	202
CabbF1-03	145520	46759	145519	46758	145519	46758	145519	5809	143109	5163	142887	5147	142887	406
CabbF2-01	336850	95121	336848	95119	336848	95119	336848	15664	335647	15246	334897	15208	334897	496
CabbF2-03	209702	56533	209701	56532	209701	56532	209701	7376	209232	7240	209079	7235	209079	187
CabbF2-04	118460	34913	118460	34913	118460	34913	118460	4044	118150	3934	118126	3932	118126	164
CottCabbF2-02	54252	16509	54252	16509	54252	16509	54252	1746	53872	1691	53587	1678	53587	119
CottCabbF2-03	284944	72840	284943	72839	284943	72839	284943	8247	283091	7991	283088	7990	283088	364
CottCabbF2-04	80148	24057	80148	24057	80148	24057	80148	2430	80097	2404	80097	2404	80097	109
CottF1-03	110780	35342	110780	35342	110780	35340	110780	3449	110688	3374	109080	3322	109080	179
CottF1-04	73501	24641	73501	24641	73501	24641	73501	2205	73467	2176	69863	2080	69863	106
CottF1-05	128643	40909	128642	40908	128642	40908	128642	4308	128335	4020	127866	3997	127866	171
CottF2-01	62604	21810	62604	21810	62604	21810	62604	2348	62349	2214	62317	2213	62317	111
CottF2-03	204973	62155	204973	62155	204973	62155	204973	7204	204361	6968	204233	6960	204233	310
CottF2-05	67870	24762	67870	24762	67870	24762	67870	3064	67063	2713	67062	2712	67062	180
