# Supplementary material for: Impact of transgenerational host switch on gut bacterial assemblage in generalist pest, Spodoptera littoralis (Lepidoptera: Noctuidae)
Source: Front Microbiol. 2023 Jul 13;14:1172601. doi: 10.3389/fmicb.2023.1172601 (PMC10374326; doi:10.3389/fmicb.2023.1172601)
Supplement: Supplementary Excel 2 — Taxonomy-binned_OTU-count-table_97_sequence-counts. [file Table_2.XLSX]

## Sheet: Level 2 OTU bins
Consensus lineage	OTU IDs	Total OTU count	Total sequence count	AD-02	AD-03	AD-04	CabbCottF2-02	CabbCottF2-03	CabbCottF2-04	CabbF1-01	CabbF1-02	CabbF1-03	CabbF2-01	CabbF2-03	CabbF2-04	CottCabbF2-02	CottCabbF2-03	CottCabbF2-04	CottF1-03	CottF1-04	CottF1-05	CottF2-01	CottF2-03	CottF2-05
Bacteria; Proteobacteria	Otu00001, Otu00002, Otu00005, Otu00006, Otu00007, Otu00009, Otu00010, Otu00011, Otu00013, Otu00014, Otu00015, Otu00017, Otu00018, Otu00019, Otu00020, Otu00021, Otu00023, Otu00028, Otu00030, Otu00035, Otu00041, Otu00042, Otu00043, Otu00044, Otu00045, Otu00046, Otu00047, Otu00049, Otu00057, Otu00060, Otu00063, Otu00065, Otu00066, Otu00070, Otu00073, Otu00075, Otu00076, Otu00077, Otu00078, Otu00079,…	495	1716030	104903	99169	58484	21437	62952	36926	88253	77626	126552	83336	86467	83348	52403	250331	77857	40025	31356	60110	50756	177641	46098
Bacteria; Firmicutes	Otu00004, Otu00008, Otu00012, Otu00016, Otu00024, Otu00027, Otu00034, Otu00038, Otu00039, Otu00051, Otu00052, Otu00055, Otu00064, Otu00068, Otu00089, Otu00090, Otu00097, Otu00101, Otu00104, Otu00121, Otu00124, Otu00127, Otu00134, Otu00139, Otu00142, Otu00147, Otu00165, Otu00167, Otu00169, Otu00189, Otu00192, Otu00197, Otu00198, Otu00205, Otu00210, Otu00221, Otu00228, Otu00235, Otu00238, Otu00242,…	116	476225	1065	3985	701	435	6528	1560	900	321	8337	201637	116955	28562	545	30972	554	17819	4606	8978	10795	19399	11571
Bacteria; unclassified	Otu00003, Otu00350, Otu00396, Otu00420, Otu00426, Otu00427, Otu00428, Otu00441, Otu00454, Otu00456, Otu00457, Otu00484, Otu00488, Otu00489, Otu00491, Otu00492, Otu00562, Otu00563, Otu00564, Otu00565, Otu00566, Otu00567, Otu00568, Otu00575, Otu00609, Otu00610, Otu00611, Otu00612, Otu00613, Otu00614, Otu00657, Otu00676, Otu00788, Otu00796, Otu00801, Otu00802, Otu00805, Otu00809, Otu00810, Otu00811,…	53	367600	6771	3276	7862	8025	111586	23635	883	279	6669	45472	2981	4663	185	839	715	46339	31410	54193	229	4002	7586
Bacteria; Actinobacteria	Otu00025, Otu00026, Otu00031, Otu00032, Otu00033, Otu00040, Otu00050, Otu00054, Otu00056, Otu00058, Otu00059, Otu00061, Otu00067, Otu00069, Otu00071, Otu00081, Otu00083, Otu00095, Otu00100, Otu00108, Otu00112, Otu00114, Otu00117, Otu00119, Otu00120, Otu00122, Otu00135, Otu00140, Otu00144, Otu00146, Otu00149, Otu00153, Otu00154, Otu00163, Otu00170, Otu00179, Otu00180, Otu00184, Otu00187, Otu00190,…	103	24286	137	4843	138	159	2480	552	146	107	175	2526	1261	1193	142	374	396	3342	1020	3418	341	1362	174
Bacteria; Bacteroidetes	Otu00022, Otu00029, Otu00036, Otu00037, Otu00048, Otu00062, Otu00074, Otu00085, Otu00087, Otu00093, Otu00094, Otu00099, Otu00102, Otu00111, Otu00126, Otu00129, Otu00130, Otu00131, Otu00137, Otu00138, Otu00148, Otu00159, Otu00160, Otu00162, Otu00164, Otu00173, Otu00175, Otu00178, Otu00185, Otu00186, Otu00188, Otu00193, Otu00204, Otu00213, Otu00214, Otu00216, Otu00223, Otu00224, Otu00227, Otu00246,…	62	17482	167	980	80	42	3044	456	758	1942	942	1341	1179	212	166	235	438	1468	852	960	133	526	1561
Bacteria; Planctomycetes	Otu00072, Otu00107, Otu00177, Otu00182, Otu00229, Otu00296, Otu00300, Otu00363, Otu00367, Otu00398, Otu00407, Otu00413, Otu00416, Otu00493, Otu00737	15	1024	0	285	0	0	0	9	0	13	0	0	64	0	0	102	0	0	0	131	0	420	0
Bacteria; Acidobacteria	Otu00053, Otu00260, Otu00280, Otu00304, Otu00317, Otu00330, Otu00338, Otu00393, Otu00395, Otu00599, Otu00854	11	838	0	726	0	1	5	43	0	0	0	3	0	1	0	0	46	7	3	1	0	0	2
Bacteria; Deinococcus-Thermus	Otu00086, Otu00141, Otu00302	3	503	0	0	0	0	0	0	0	9	0	105	0	46	0	0	0	0	320	0	23	0	0
Bacteria; Cyanobacteria	Otu00084, Otu00172, Otu00325	3	463	18	0	29	0	109	0	0	4	0	0	0	0	0	0	0	0	0	0	0	303	0
Bacteria; Verrucomicrobia	Otu00155, Otu00215, Otu00232, Otu00248, Otu00266, Otu00481, Otu00636, Otu00649, Otu00850	9	351	0	44	0	0	0	0	0	0	0	0	57	19	0	26	0	0	73	0	0	132	0
Bacteria; Chloroflexi	Otu00128, Otu00265, Otu00382, Otu00526, Otu00732, Otu00733	6	224	0	53	0	0	0	0	0	0	0	0	0	0	0	0	4	0	166	0	0	1	0
Bacteria; Fusobacteria	Otu00116, Otu00297	2	218	0	0	0	0	0	0	0	0	0	112	0	0	99	1	0	0	0	0	0	0	6
Bacteria; TM6	Otu00152	1	135	0	0	0	0	0	0	0	0	0	0	0	0	0	0	0	0	0	0	0	135	0
Bacteria; Candidate_division_BRC1	Otu00166	1	119	0	0	0	0	0	0	0	0	0	0	0	0	0	0	0	0	0	0	0	119	0
Bacteria; Gemmatimonadetes	Otu00263, Otu00349	2	53	0	0	14	0	0	0	0	0	0	0	0	0	0	0	39	0	0	0	0	0	0
Bacteria; Candidate_division_OD1	Otu00362, Otu00364, Otu00425, Otu00856	4	35	0	0	0	0	0	0	0	2	0	7	0	13	0	0	0	0	13	0	0	0	0
Bacteria; BD1-5	Otu00347, Otu00881	2	16	0	0	0	0	0	0	0	0	0	16	0	0	0	0	0	0	0	0	0	0	0
Bacteria; SHA-109	Otu00472	1	5	0	0	0	0	0	0	5	0	0	0	0	0	0	0	0	0	0	0	0	0	0

## Sheet: Level 3 OTU bins
Consensus lineage	OTU IDs	Total OTU count	Total sequence count	AD-02	AD-03	AD-04	CabbCottF2-02	CabbCottF2-03	CabbCottF2-04	CabbF1-01	CabbF1-02	CabbF1-03	CabbF2-01	CabbF2-03	CabbF2-04	CottCabbF2-02	CottCabbF2-03	CottCabbF2-04	CottF1-03	CottF1-04	CottF1-05	CottF2-01	CottF2-03	CottF2-05
Bacteria; Proteobacteria; Gammaproteobacteria	Otu00001, Otu00002, Otu00005, Otu00007, Otu00010, Otu00028, Otu00041, Otu00046, Otu00077, Otu00091, Otu00105, Otu00110, Otu00123, Otu00136, Otu00145, Otu00150, Otu00157, Otu00176, Otu00181, Otu00202, Otu00203, Otu00206, Otu00222, Otu00231, Otu00236, Otu00240, Otu00243, Otu00254, Otu00261, Otu00275, Otu00282, Otu00288, Otu00289, Otu00316, Otu00326, Otu00335, Otu00344, Otu00351, Otu00354, Otu00361,…	273	1362297	100840	92587	53491	19095	24866	24915	79912	69526	106758	56151	81944	79231	52315	207803	74619	3051	1282	5902	41196	144962	41851
Bacteria; Firmicutes; Bacilli	Otu00004, Otu00012, Otu00016, Otu00024, Otu00027, Otu00034, Otu00055, Otu00064, Otu00068, Otu00104, Otu00121, Otu00124, Otu00127, Otu00189, Otu00192, Otu00205, Otu00221, Otu00274, Otu00278, Otu00281, Otu00287, Otu00319, Otu00321, Otu00334, Otu00366, Otu00381, Otu00387, Otu00390, Otu00399, Otu00401, Otu00410, Otu00414, Otu00435, Otu00446, Otu00476, Otu00480, Otu00485, Otu00495, Otu00496, Otu00506,…	78	407397	1059	3915	665	323	4047	1439	721	321	8204	200275	116532	28482	333	3221	269	16987	4205	8541	751	6470	637
Bacteria; Proteobacteria; Alphaproteobacteria	Otu00009, Otu00011, Otu00013, Otu00015, Otu00018, Otu00019, Otu00021, Otu00030, Otu00035, Otu00042, Otu00043, Otu00044, Otu00047, Otu00049, Otu00060, Otu00063, Otu00065, Otu00066, Otu00070, Otu00073, Otu00076, Otu00078, Otu00080, Otu00082, Otu00088, Otu00092, Otu00096, Otu00103, Otu00106, Otu00109, Otu00115, Otu00118, Otu00125, Otu00132, Otu00133, Otu00143, Otu00156, Otu00158, Otu00161, Otu00168,…	125	184197	2833	4878	3889	1467	26004	8168	6973	5738	14681	19724	1882	1993	36	939	378	25352	18215	28233	1218	8955	2641
Bacteria; Proteobacteria; Betaproteobacteria	Otu00006, Otu00014, Otu00017, Otu00020, Otu00023, Otu00045, Otu00057, Otu00075, Otu00079, Otu00098, Otu00113, Otu00183, Otu00201, Otu00226, Otu00245, Otu00249, Otu00257, Otu00276, Otu00294, Otu00320, Otu00359, Otu00368, Otu00417, Otu00430, Otu00431, Otu00432, Otu00434, Otu00445, Otu00447, Otu00473, Otu00474, Otu00486, Otu00500, Otu00501, Otu00525, Otu00544, Otu00545, Otu00548, Otu00553, Otu00555,…	64	169137	1227	1639	1100	874	12076	3842	1349	2353	5099	7461	2505	2124	52	41567	2821	11622	11859	25974	8342	23656	1595
Bacteria; Firmicutes; Erysipelotrichia	Otu00008, Otu00101, Otu00444, Otu00508, Otu00536	5	62803	0	70	0	99	249	65	96	0	67	1257	304	0	78	26620	285	1	0	0	10044	12733	10835
Bacteria; Actinobacteria; Actinobacteria	Otu00025, Otu00026, Otu00031, Otu00032, Otu00033, Otu00040, Otu00050, Otu00056, Otu00058, Otu00059, Otu00061, Otu00067, Otu00069, Otu00071, Otu00083, Otu00095, Otu00100, Otu00108, Otu00112, Otu00114, Otu00119, Otu00120, Otu00122, Otu00135, Otu00140, Otu00144, Otu00146, Otu00149, Otu00153, Otu00154, Otu00163, Otu00170, Otu00179, Otu00180, Otu00187, Otu00190, Otu00194, Otu00218, Otu00220, Otu00237,…	76	22536	136	3953	132	151	2464	531	133	104	166	2451	1157	1118	113	355	332	3264	990	3291	337	1190	168
Bacteria; Bacteroidetes; Sphingobacteriia	Otu00022, Otu00029, Otu00074, Otu00102, Otu00130, Otu00159, Otu00160, Otu00162, Otu00164, Otu00175, Otu00178, Otu00186, Otu00188, Otu00193, Otu00214, Otu00216, Otu00223, Otu00224, Otu00246, Otu00269, Otu00270, Otu00298, Otu00305, Otu00764	24	10053	155	584	63	13	693	227	736	1929	904	997	120	25	62	0	438	545	237	881	0	98	1346
Bacteria; Firmicutes; Clostridia	Otu00039, Otu00051, Otu00052, Otu00089, Otu00090, Otu00097, Otu00139, Otu00142, Otu00147, Otu00165, Otu00167, Otu00169, Otu00197, Otu00198, Otu00210, Otu00228, Otu00235, Otu00238, Otu00242, Otu00267, Otu00303, Otu00308, Otu00310, Otu00328, Otu00360, Otu00374, Otu00661	27	4759	6	0	36	13	2191	56	58	0	50	104	119	80	82	0	0	831	401	437	0	196	99
Bacteria; Bacteroidetes; Flavobacteriia	Otu00037, Otu00048, Otu00062, Otu00099, Otu00111, Otu00129, Otu00148, Otu00173, Otu00185, Otu00204, Otu00295, Otu00358, Otu00369, Otu00377, Otu00514	15	3770	11	107	17	12	492	229	12	13	0	130	895	187	13	235	0	677	302	79	133	158	68
Bacteria; Bacteroidetes; Bacteroidia	Otu00036, Otu00085, Otu00087, Otu00126, Otu00250, Otu00271, Otu00277, Otu00421, Otu00541, Otu00762	10	2435	1	0	0	0	1647	0	10	0	38	115	0	0	91	0	0	246	140	0	0	0	147
Bacteria; Bacteroidetes; Cytophagia	Otu00093, Otu00094, Otu00131, Otu00137, Otu00138, Otu00213, Otu00227, Otu00283, Otu00307, Otu00331, Otu00418	11	1212	0	289	0	17	212	0	0	0	0	87	164	0	0	0	0	0	173	0	0	270	0
Bacteria; Firmicutes; unclassified	Otu00038, Otu00273, Otu00844	3	1051	0	0	0	0	0	0	25	0	0	1	0	0	0	1025	0	0	0	0	0	0	0
Bacteria; Actinobacteria; Thermoleophilia	Otu00054, Otu00211, Otu00284, Otu00336, Otu00346, Otu00406, Otu00423, Otu00424, Otu00442, Otu00528, Otu00616, Otu00638	12	824	0	735	3	0	0	0	0	0	9	0	0	0	0	0	0	0	0	74	0	0	3
Bacteria; Planctomycetes; Planctomycetacia	Otu00072, Otu00107, Otu00296, Otu00363, Otu00367, Otu00398, Otu00407, Otu00413, Otu00416	9	727	0	285	0	0	0	9	0	13	0	0	0	0	0	0	0	0	0	0	0	420	0
Bacteria; Acidobacteria; Holophagae	Otu00053, Otu00280, Otu00317, Otu00599, Otu00854	5	722	0	693	0	0	0	0	0	0	0	0	0	0	0	0	29	0	0	0	0	0	0
Bacteria; Deinococcus-Thermus; Deinococci	Otu00086, Otu00141, Otu00302	3	503	0	0	0	0	0	0	0	9	0	105	0	46	0	0	0	0	320	0	23	0	0
Bacteria; Actinobacteria; Acidimicrobiia	Otu00117, Otu00191, Otu00209, Otu00239, Otu00323, Otu00371, Otu00384, Otu00408, Otu00513, Otu00538, Otu00875, Otu00876	12	471	0	145	0	0	0	18	8	0	0	75	0	0	0	0	64	78	0	0	0	83	0
Bacteria; Cyanobacteria; Melainabacteria	Otu00084, Otu00172	2	445	0	0	29	0	109	0	0	4	0	0	0	0	0	0	0	0	0	0	0	303	0
Bacteria; Actinobacteria; Rubrobacteria	Otu00081	1	346	1	2	3	8	16	3	5	3	0	0	104	3	0	19	0	0	30	53	4	89	3
Bacteria; Planctomycetes; Phycisphaerae	Otu00177, Otu00182, Otu00229, Otu00300, Otu00493, Otu00737	6	297	0	0	0	0	0	0	0	0	0	0	64	0	0	102	0	0	0	131	0	0	0
Bacteria; Proteobacteria; Deltaproteobacteria	Otu00151, Otu00217, Otu00291, Otu00301, Otu00312, Otu00449, Otu00490, Otu00512	8	287	0	21	0	0	4	0	17	6	6	0	136	0	0	0	26	0	0	0	0	63	8
Bacteria; Fusobacteria; Fusobacteriia	Otu00116, Otu00297	2	218	0	0	0	0	0	0	0	0	0	112	0	0	99	1	0	0	0	0	0	0	6
Bacteria; Firmicutes; Negativicutes	Otu00134, Otu00258, Otu00337	3	215	0	0	0	0	41	0	0	0	16	0	0	0	52	106	0	0	0	0	0	0	0
Bacteria; Verrucomicrobia; Verrucomicrobiae	Otu00215, Otu00232, Otu00248	3	170	0	0	0	0	0	0	0	0	0	0	56	19	0	26	0	0	69	0	0	0	0
Bacteria; Chloroflexi; Thermomicrobia	Otu00128	1	167	0	0	0	0	0	0	0	0	0	0	0	0	0	0	0	0	166	0	0	1	0
Bacteria; TM6; unclassified	Otu00152	1	135	0	0	0	0	0	0	0	0	0	0	0	0	0	0	0	0	0	0	0	135	0
Bacteria; Verrucomicrobia; Opitutae	Otu00155	1	132	0	0	0	0	0	0	0	0	0	0	0	0	0	0	0	0	0	0	0	132	0
Bacteria; Candidate_division_BRC1; unclassified	Otu00166	1	119	0	0	0	0	0	0	0	0	0	0	0	0	0	0	0	0	0	0	0	119	0
Bacteria; Acidobacteria; Acidobacteria	Otu00260, Otu00304, Otu00330, Otu00338, Otu00393, Otu00395	6	116	0	33	0	1	5	43	0	0	0	3	0	1	0	0	17	7	3	1	0	0	2
Bacteria; Actinobacteria; Coriobacteriia	Otu00184	1	101	0	0	0	0	0	0	0	0	0	0	0	72	29	0	0	0	0	0	0	0	0
Bacteria; Proteobacteria; unclassified	Otu00268, Otu00437, Otu00475, Otu00507, Otu00535, Otu00594, Otu00595, Otu00596, Otu00598, Otu00606, Otu00685, Otu00693, Otu00697, Otu00698, Otu00699, Otu00700, Otu00702, Otu00704, Otu00705, Otu00706, Otu00707, Otu00708, Otu00709, Otu00710	24	99	3	44	4	1	2	1	2	3	8	0	0	0	0	22	0	0	0	1	0	5	3
Bacteria; Chloroflexi; Anaerolineae	Otu00265, Otu00382, Otu00732, Otu00733	4	53	0	53	0	0	0	0	0	0	0	0	0	0	0	0	0	0	0	0	0	0	0
Bacteria; Gemmatimonadetes; Gemmatimonadetes	Otu00263, Otu00349	2	53	0	0	14	0	0	0	0	0	0	0	0	0	0	0	39	0	0	0	0	0	0
Bacteria; Verrucomicrobia; Spartobacteria	Otu00266, Otu00649	2	39	0	39	0	0	0	0	0	0	0	0	0	0	0	0	0	0	0	0	0	0	0
Bacteria; Candidate_division_OD1; unclassified	Otu00362, Otu00364, Otu00425, Otu00856	4	35	0	0	0	0	0	0	0	2	0	7	0	13	0	0	0	0	13	0	0	0	0
Bacteria; Cyanobacteria; Cyanobacteria	Otu00325	1	18	18	0	0	0	0	0	0	0	0	0	0	0	0	0	0	0	0	0	0	0	0
Bacteria; BD1-5; unclassified	Otu00347, Otu00881	2	16	0	0	0	0	0	0	0	0	0	16	0	0	0	0	0	0	0	0	0	0	0
Bacteria; Proteobacteria; TA18	Otu00365	1	13	0	0	0	0	0	0	0	0	0	0	0	0	0	0	13	0	0	0	0	0	0
Bacteria; Bacteroidetes; unclassified	Otu00400, Otu00597	2	12	0	0	0	0	0	0	0	0	0	12	0	0	0	0	0	0	0	0	0	0	0
Bacteria; Actinobacteria; MB-A2-108	Otu00409	1	8	0	8	0	0	0	0	0	0	0	0	0	0	0	0	0	0	0	0	0	0	0
Bacteria; Verrucomicrobia; unclassified	Otu00481, Otu00850	2	7	0	2	0	0	0	0	0	0	0	0	1	0	0	0	0	0	4	0	0	0	0
Bacteria; SHA-109; unclassified	Otu00472	1	5	0	0	0	0	0	0	5	0	0	0	0	0	0	0	0	0	0	0	0	0	0
Bacteria; Chloroflexi; TK10	Otu00526	1	4	0	0	0	0	0	0	0	0	0	0	0	0	0	0	4	0	0	0	0	0	0
Bacteria; Verrucomicrobia; UA11	Otu00636	1	3	0	3	0	0	0	0	0	0	0	0	0	0	0	0	0	0	0	0	0	0	0

## Sheet: Level 4 OTU bins
Consensus lineage	OTU IDs	Total OTU count	Total sequence count	AD-02	AD-03	AD-04	CabbCottF2-02	CabbCottF2-03	CabbCottF2-04	CabbF1-01	CabbF1-02	CabbF1-03	CabbF2-01	CabbF2-03	CabbF2-04	CottCabbF2-02	CottCabbF2-03	CottCabbF2-04	CottF1-03	CottF1-04	CottF1-05	CottF2-01	CottF2-03	CottF2-05
Bacteria; Acidobacteria; Acidobacteria; Subgroup_4	Otu00338	1	16	0	0	0	1	3	1	0	0	0	3	0	0	0	0	0	3	2	1	0	0	2
Bacteria; Acidobacteria; Acidobacteria; Subgroup_6	Otu00260, Otu00304, Otu00330, Otu00393	4	90	0	33	0	0	0	40	0	0	0	0	0	0	0	0	17	0	0	0	0	0	0
Bacteria; Acidobacteria; Acidobacteria; unclassified	Otu00395	1	10	0	0	0	0	2	2	0	0	0	0	0	1	0	0	0	4	1	0	0	0	0
Bacteria; Acidobacteria; Holophagae; Subgroup_10	Otu00053, Otu00280, Otu00599, Otu00854	4	702	0	673	0	0	0	0	0	0	0	0	0	0	0	0	29	0	0	0	0	0	0
Bacteria; Acidobacteria; Holophagae; Subgroup_7	Otu00317	1	20	0	20	0	0	0	0	0	0	0	0	0	0	0	0	0	0	0	0	0	0	0
Bacteria; Actinobacteria; Acidimicrobiia; Acidimicrobiales	Otu00117, Otu00191, Otu00209, Otu00239, Otu00323, Otu00371, Otu00384, Otu00408, Otu00513, Otu00538, Otu00875, Otu00876	12	471	0	145	0	0	0	18	8	0	0	75	0	0	0	0	64	78	0	0	0	83	0
Bacteria; Actinobacteria; Actinobacteria; Actinomycetales	Otu00154, Otu00313, Otu00458, Otu00714	4	162	0	7	0	13	107	0	0	0	2	0	0	1	27	0	0	0	0	0	0	0	5
Bacteria; Actinobacteria; Actinobacteria; Bifidobacteriales	Otu00135, Otu00607	2	157	0	0	0	0	149	0	0	0	0	0	0	0	3	0	0	0	0	0	0	0	5
Bacteria; Actinobacteria; Actinobacteria; Corynebacteriales	Otu00031, Otu00032, Otu00050, Otu00059, Otu00095, Otu00114, Otu00140, Otu00144, Otu00149, Otu00163, Otu00170, Otu00179, Otu00218, Otu00264, Otu00279, Otu00327, Otu00333, Otu00353, Otu00357, Otu00388, Otu00658, Otu00660	22	6549	45	112	66	46	648	126	64	18	132	1417	341	362	22	150	77	1643	285	664	151	81	99
Bacteria; Actinobacteria; Actinobacteria; Frankiales	Otu00083, Otu00122, Otu00255, Otu00412, Otu00453, Otu00829	6	565	0	21	0	0	0	0	0	0	0	0	42	0	0	0	106	0	328	0	0	68	0
Bacteria; Actinobacteria; Actinobacteria; Kineosporiales	Otu00348	1	14	0	0	0	0	0	1	0	0	0	0	0	0	13	0	0	0	0	0	0	0	0
Bacteria; Actinobacteria; Actinobacteria; Micrococcales	Otu00026, Otu00040, Otu00056, Otu00058, Otu00061, Otu00069, Otu00071, Otu00108, Otu00119, Otu00180, Otu00187, Otu00290, Otu00292, Otu00306, Otu00343, Otu00386, Otu00537, Otu00684, Otu00711	19	7592	69	238	40	31	987	272	17	84	6	653	699	487	33	125	33	1156	115	2115	107	305	20
Bacteria; Actinobacteria; Actinobacteria; Micromonosporales	Otu00025, Otu00329	2	3846	0	3262	0	18	177	47	0	0	4	0	0	32	0	0	21	156	0	129	0	0	0
Bacteria; Actinobacteria; Actinobacteria; Propionibacteriales	Otu00033, Otu00067, Otu00120, Otu00146, Otu00190, Otu00194, Otu00237, Otu00285, Otu00286, Otu00324, Otu00340, Otu00477	12	2919	22	194	22	32	395	70	52	2	18	307	75	194	7	62	95	308	261	219	79	472	33
Bacteria; Actinobacteria; Actinobacteria; Pseudonocardiales	Otu00220, Otu00252	2	110	0	11	0	0	0	0	0	0	2	0	0	33	0	0	0	0	0	0	0	64	0
Bacteria; Actinobacteria; Actinobacteria; Streptomycetales	Otu00100	1	249	0	0	0	0	0	0	0	0	0	71	0	0	0	15	0	0	0	163	0	0	0
Bacteria; Actinobacteria; Actinobacteria; Streptosporangiales	Otu00112	1	198	0	0	0	0	0	0	0	0	0	0	0	0	0	0	0	0	0	0	0	198	0
Bacteria; Actinobacteria; Actinobacteria; unclassified	Otu00153, Otu00318, Otu00332, Otu00604	4	175	0	108	4	11	1	15	0	0	2	3	0	9	8	3	0	1	1	1	0	2	6
Bacteria; Actinobacteria; Coriobacteriia; Coriobacteriales	Otu00184	1	101	0	0	0	0	0	0	0	0	0	0	0	72	29	0	0	0	0	0	0	0	0
Bacteria; Actinobacteria; MB-A2-108; unclassified	Otu00409	1	8	0	8	0	0	0	0	0	0	0	0	0	0	0	0	0	0	0	0	0	0	0
Bacteria; Actinobacteria; Rubrobacteria; Rubrobacterales	Otu00081	1	346	1	2	3	8	16	3	5	3	0	0	104	3	0	19	0	0	30	53	4	89	3
Bacteria; Actinobacteria; Thermoleophilia; Gaiellales	Otu00406, Otu00442	2	15	0	6	0	0	0	0	0	0	9	0	0	0	0	0	0	0	0	0	0	0	0
Bacteria; Actinobacteria; Thermoleophilia; Solirubrobacterales	Otu00054, Otu00211, Otu00284, Otu00336, Otu00346, Otu00423, Otu00424, Otu00528, Otu00616	9	806	0	729	0	0	0	0	0	0	0	0	0	0	0	0	0	0	0	74	0	0	3
Bacteria; Actinobacteria; Thermoleophilia; unclassified	Otu00638	1	3	0	0	3	0	0	0	0	0	0	0	0	0	0	0	0	0	0	0	0	0	0
Bacteria; Bacteroidetes; Bacteroidia; Bacteroidales	Otu00036, Otu00085, Otu00087, Otu00126, Otu00250, Otu00271, Otu00277, Otu00421, Otu00541, Otu00762	10	2435	1	0	0	0	1647	0	10	0	38	115	0	0	91	0	0	246	140	0	0	0	147
Bacteria; Bacteroidetes; Cytophagia; Cytophagales	Otu00093, Otu00094, Otu00131, Otu00137, Otu00138, Otu00213, Otu00227, Otu00283, Otu00307, Otu00331, Otu00418	11	1212	0	289	0	17	212	0	0	0	0	87	164	0	0	0	0	0	173	0	0	270	0
Bacteria; Bacteroidetes; Flavobacteriia; Flavobacteriales	Otu00037, Otu00048, Otu00062, Otu00099, Otu00111, Otu00129, Otu00148, Otu00173, Otu00185, Otu00204, Otu00295, Otu00358, Otu00369, Otu00377, Otu00514	15	3770	11	107	17	12	492	229	12	13	0	130	895	187	13	235	0	677	302	79	133	158	68
Bacteria; Bacteroidetes; Sphingobacteriia; Sphingobacteriales	Otu00022, Otu00029, Otu00074, Otu00102, Otu00130, Otu00159, Otu00160, Otu00162, Otu00164, Otu00175, Otu00178, Otu00186, Otu00188, Otu00193, Otu00214, Otu00216, Otu00223, Otu00224, Otu00246, Otu00269, Otu00270, Otu00298, Otu00305, Otu00764	24	10053	155	584	63	13	693	227	736	1929	904	997	120	25	62	0	438	545	237	881	0	98	1346
Bacteria; Chloroflexi; Anaerolineae; Anaerolineales	Otu00265, Otu00382, Otu00732, Otu00733	4	53	0	53	0	0	0	0	0	0	0	0	0	0	0	0	0	0	0	0	0	0	0
Bacteria; Chloroflexi; TK10; unclassified	Otu00526	1	4	0	0	0	0	0	0	0	0	0	0	0	0	0	0	4	0	0	0	0	0	0
Bacteria; Chloroflexi; Thermomicrobia; JG30-KF-CM45	Otu00128	1	167	0	0	0	0	0	0	0	0	0	0	0	0	0	0	0	0	166	0	0	1	0
Bacteria; Cyanobacteria; Cyanobacteria; SubsectionII	Otu00325	1	18	18	0	0	0	0	0	0	0	0	0	0	0	0	0	0	0	0	0	0	0	0
Bacteria; Cyanobacteria; Melainabacteria; Gastranaerophilales	Otu00172	1	113	0	0	0	0	109	0	0	4	0	0	0	0	0	0	0	0	0	0	0	0	0
Bacteria; Cyanobacteria; Melainabacteria; Obscuribacterales	Otu00084	1	332	0	0	29	0	0	0	0	0	0	0	0	0	0	0	0	0	0	0	0	303	0
Bacteria; Deinococcus-Thermus; Deinococci; Deinococcales	Otu00141, Otu00302	2	174	0	0	0	0	0	0	0	0	0	105	0	46	0	0	0	0	0	0	23	0	0
Bacteria; Deinococcus-Thermus; Deinococci; Thermales	Otu00086	1	329	0	0	0	0	0	0	0	9	0	0	0	0	0	0	0	0	320	0	0	0	0
Bacteria; Firmicutes; Bacilli; Bacillales	Otu00004, Otu00016, Otu00024, Otu00027, Otu00055, Otu00068, Otu00121, Otu00124, Otu00127, Otu00189, Otu00205, Otu00221, Otu00281, Otu00287, Otu00321, Otu00334, Otu00399, Otu00401, Otu00410, Otu00414, Otu00476, Otu00485, Otu00495, Otu00496, Otu00546, Otu00547, Otu00550, Otu00551, Otu00789, Otu00790, Otu00791, Otu00792, Otu00793, Otu00794, Otu00795, Otu00797, Otu00798, Otu00799, Otu00800, Otu00806,…	48	369406	888	3801	624	183	3411	1326	106	58	615	199966	116009	27352	92	249	226	4381	3546	5741	186	250	396
Bacteria; Firmicutes; Bacilli; Lactobacillales	Otu00012, Otu00034, Otu00064, Otu00104, Otu00192, Otu00274, Otu00278, Otu00319, Otu00366, Otu00381, Otu00387, Otu00390, Otu00446, Otu00506, Otu00727, Otu00730	16	37950	171	111	40	140	635	113	615	263	7589	281	520	1128	241	2971	43	12604	659	2800	565	6220	241
Bacteria; Firmicutes; Bacilli; unclassified	Otu00435, Otu00480, Otu00516, Otu00532, Otu00533, Otu00540, Otu00823, Otu00824, Otu00825, Otu00826, Otu00827, Otu00828, Otu00831, Otu00832	14	41	0	3	1	0	1	0	0	0	0	28	3	2	0	1	0	2	0	0	0	0	0
Bacteria; Firmicutes; Clostridia; Clostridiales	Otu00039, Otu00051, Otu00052, Otu00089, Otu00090, Otu00097, Otu00139, Otu00142, Otu00147, Otu00165, Otu00167, Otu00169, Otu00197, Otu00198, Otu00228, Otu00235, Otu00238, Otu00242, Otu00267, Otu00303, Otu00308, Otu00310, Otu00328, Otu00360, Otu00374, Otu00661	26	4682	6	0	36	13	2191	56	58	0	50	104	119	80	82	0	0	754	401	437	0	196	99
Bacteria; Firmicutes; Clostridia; Thermoanaerobacterales	Otu00210	1	77	0	0	0	0	0	0	0	0	0	0	0	0	0	0	0	77	0	0	0	0	0
Bacteria; Firmicutes; Erysipelotrichia; Erysipelotrichales	Otu00008, Otu00101, Otu00444, Otu00508, Otu00536	5	62803	0	70	0	99	249	65	96	0	67	1257	304	0	78	26620	285	1	0	0	10044	12733	10835
Bacteria; Firmicutes; Negativicutes; Selenomonadales	Otu00134, Otu00258, Otu00337	3	215	0	0	0	0	41	0	0	0	16	0	0	0	52	106	0	0	0	0	0	0	0
Bacteria; Fusobacteria; Fusobacteriia; Fusobacteriales	Otu00116, Otu00297	2	218	0	0	0	0	0	0	0	0	0	112	0	0	99	1	0	0	0	0	0	0	6
Bacteria; Gemmatimonadetes; Gemmatimonadetes; AT425-EubC11_terrestrial_group	Otu00349	1	14	0	0	14	0	0	0	0	0	0	0	0	0	0	0	0	0	0	0	0	0	0
Bacteria; Gemmatimonadetes; Gemmatimonadetes; Gemmatimonadales	Otu00263	1	39	0	0	0	0	0	0	0	0	0	0	0	0	0	0	39	0	0	0	0	0	0
Bacteria; Planctomycetes; Phycisphaerae; Phycisphaerales	Otu00229, Otu00493, Otu00737	3	64	0	0	0	0	0	0	0	0	0	0	64	0	0	0	0	0	0	0	0	0	0
Bacteria; Planctomycetes; Phycisphaerae; Pla1_lineage	Otu00177, Otu00300	2	131	0	0	0	0	0	0	0	0	0	0	0	0	0	0	0	0	0	131	0	0	0
Bacteria; Planctomycetes; Phycisphaerae; WD2101_soil_group	Otu00182	1	102	0	0	0	0	0	0	0	0	0	0	0	0	0	102	0	0	0	0	0	0	0
Bacteria; Planctomycetes; Planctomycetacia; Planctomycetales	Otu00072, Otu00107, Otu00296, Otu00363, Otu00367, Otu00398, Otu00407, Otu00413, Otu00416	9	727	0	285	0	0	0	9	0	13	0	0	0	0	0	0	0	0	0	0	0	420	0
Bacteria; Proteobacteria; Alphaproteobacteria; Caulobacterales	Otu00042, Otu00047, Otu00096, Otu00208, Otu00233, Otu00299, Otu00314, Otu00375	8	2205	0	551	21	26	53	0	0	0	25	78	0	0	0	0	49	0	0	412	117	792	81
Bacteria; Proteobacteria; Alphaproteobacteria; DB1-14	Otu00156	1	131	0	0	0	0	0	0	0	0	0	0	0	0	0	0	0	0	0	0	0	131	0
Bacteria; Proteobacteria; Alphaproteobacteria; Rhizobiales	Otu00009, Otu00013, Otu00015, Otu00018, Otu00021, Otu00043, Otu00060, Otu00063, Otu00065, Otu00066, Otu00080, Otu00082, Otu00088, Otu00092, Otu00103, Otu00109, Otu00125, Otu00132, Otu00158, Otu00161, Otu00168, Otu00171, Otu00174, Otu00195, Otu00196, Otu00207, Otu00241, Otu00251, Otu00256, Otu00262, Otu00272, Otu00293, Otu00315, Otu00339, Otu00342, Otu00352, Otu00355, Otu00356, Otu00394, Otu00405,…	66	121394	2005	2756	2677	707	18519	5227	6595	5325	12584	11620	1311	1517	28	260	162	15400	11108	15278	627	5679	2009
Bacteria; Proteobacteria; Alphaproteobacteria; Rhodobacterales	Otu00044, Otu00115, Otu00118, Otu00234, Otu00461, Otu00487, Otu00522	7	1343	11	32	0	0	194	3	0	16	0	177	1	125	0	0	0	598	0	0	33	140	13
Bacteria; Proteobacteria; Alphaproteobacteria; Rhodospirillales	Otu00076, Otu00078, Otu00225, Otu00247, Otu00383, Otu00397, Otu00433, Otu00523, Otu00867	9	870	1	324	0	0	1	0	7	230	133	0	0	47	0	0	0	0	115	1	0	0	11
Bacteria; Proteobacteria; Alphaproteobacteria; Rickettsiales	Otu00030, Otu00143	2	2196	0	0	0	0	149	0	0	0	0	2047	0	0	0	0	0	0	0	0	0	0	0
Bacteria; Proteobacteria; Alphaproteobacteria; Sphingomonadales	Otu00011, Otu00019, Otu00035, Otu00049, Otu00070, Otu00073, Otu00106, Otu00133, Otu00199, Otu00200, Otu00212, Otu00219, Otu00230, Otu00244, Otu00253, Otu00259, Otu00309, Otu00311, Otu00322, Otu00341, Otu00345, Otu00459, Otu00478, Otu00515, Otu00518, Otu00586, Otu00871, Otu00873, Otu00874	29	56051	816	1215	1191	734	7085	2938	371	167	1939	5802	570	304	8	679	167	9354	6991	12539	441	2213	527
Bacteria; Proteobacteria; Alphaproteobacteria; unclassified	Otu00605, Otu00677, Otu00678	3	7	0	0	0	0	3	0	0	0	0	0	0	0	0	0	0	0	1	3	0	0	0
Bacteria; Proteobacteria; Betaproteobacteria; Burkholderiales	Otu00006, Otu00014, Otu00017, Otu00020, Otu00023, Otu00045, Otu00057, Otu00075, Otu00079, Otu00098, Otu00113, Otu00201, Otu00226, Otu00245, Otu00257, Otu00320, Otu00417, Otu00430, Otu00431, Otu00576, Otu00580, Otu00581, Otu00582, Otu00583, Otu00584, Otu00734, Otu00735, Otu00736, Otu00738, Otu00739, Otu00770	31	168817	1221	1621	1074	873	12071	3838	1343	2353	5086	7454	2496	2115	52	41548	2821	11512	11857	25960	8306	23627	1589
Bacteria; Proteobacteria; Betaproteobacteria; Methylophilales	Otu00276	1	30	0	4	21	0	0	0	4	0	0	0	0	0	0	0	0	0	0	0	0	0	1
Bacteria; Proteobacteria; Betaproteobacteria; Neisseriales	Otu00359, Otu00434	2	20	5	7	4	0	0	0	0	0	4	0	0	0	0	0	0	0	0	0	0	0	0
Bacteria; Proteobacteria; Betaproteobacteria; Rhodocyclales	Otu00294	1	26	0	0	0	0	0	0	0	0	0	0	0	0	0	0	0	0	0	0	26	0	0
Bacteria; Proteobacteria; Betaproteobacteria; unclassified	Otu00183, Otu00249, Otu00368, Otu00432, Otu00445, Otu00447, Otu00473, Otu00474, Otu00486, Otu00500, Otu00501, Otu00525, Otu00544, Otu00545, Otu00548, Otu00553, Otu00555, Otu00556, Otu00692, Otu00726, Otu00728, Otu00729, Otu00741, Otu00771, Otu00772, Otu00773, Otu00774, Otu00775, Otu00776	29	244	1	7	1	1	5	4	2	0	9	7	9	9	0	19	0	110	2	14	10	29	5
Bacteria; Proteobacteria; Deltaproteobacteria; Bdellovibrionales	Otu00490	1	4	0	0	0	0	4	0	0	0	0	0	0	0	0	0	0	0	0	0	0	0	0
Bacteria; Proteobacteria; Deltaproteobacteria; Desulfovibrionales	Otu00449	1	6	0	0	0	0	0	0	0	0	6	0	0	0	0	0	0	0	0	0	0	0	0
Bacteria; Proteobacteria; Deltaproteobacteria; Myxococcales	Otu00151, Otu00291, Otu00301, Otu00312, Otu00512	5	210	0	21	0	0	0	0	17	6	0	0	136	0	0	0	26	0	0	0	0	2	2
Bacteria; Proteobacteria; Deltaproteobacteria; unclassified	Otu00217	1	67	0	0	0	0	0	0	0	0	0	0	0	0	0	0	0	0	0	0	0	61	6
Bacteria; Proteobacteria; Gammaproteobacteria; Aeromonadales	Otu00392	1	10	0	0	0	0	0	0	0	0	0	0	0	0	0	0	0	0	0	0	10	0	0
Bacteria; Proteobacteria; Gammaproteobacteria; Alteromonadales	Otu00091, Otu00289	2	315	0	0	0	9	0	18	0	0	0	31	0	0	0	1	0	96	0	160	0	0	0
Bacteria; Proteobacteria; Gammaproteobacteria; Cardiobacteriales	Otu00326	1	18	0	0	0	0	0	0	0	0	0	0	0	0	18	0	0	0	0	0	0	0	0
Bacteria; Proteobacteria; Gammaproteobacteria; Chromatiales	Otu00222	1	62	0	0	0	0	0	0	6	0	0	56	0	0	0	0	0	0	0	0	0	0	0
Bacteria; Proteobacteria; Gammaproteobacteria; Enterobacteriales	Otu00001, Otu00002, Otu00150, Otu00261, Otu00344, Otu00361, Otu00373, Otu00376, Otu00378, Otu00403, Otu00404, Otu00419, Otu00429, Otu00439, Otu00440, Otu00462, Otu00463, Otu00464, Otu00479, Otu00519, Otu00524, Otu00527, Otu00529, Otu00530, Otu00615, Otu00617, Otu00618, Otu00619, Otu00620, Otu00621, Otu00622, Otu00623, Otu00624, Otu00625, Otu00626, Otu00627, Otu00628, Otu00629, Otu00630, Otu00631,…	99	949840	100136	92054	53372	10027	10028	13162	65597	59026	79618	990	712	15937	35946	171493	52620	2373	188	3189	32671	120924	29777
Bacteria; Proteobacteria; Gammaproteobacteria; Legionellales	Otu00041, Otu00203, Otu00240, Otu00243, Otu00379, Otu00843	6	1180	0	0	49	0	0	6	11	0	0	902	79	2	0	0	0	0	0	0	0	131	0
Bacteria; Proteobacteria; Gammaproteobacteria; Oceanospirillales	Otu00282	1	29	0	0	0	0	0	0	7	0	0	0	0	1	21	0	0	0	0	0	0	0	0
Bacteria; Proteobacteria; Gammaproteobacteria; Pasteurellales	Otu00181	1	103	0	0	0	0	0	0	0	0	0	0	0	56	0	0	0	47	0	0	0	0	0
Bacteria; Proteobacteria; Gammaproteobacteria; Pseudomonadales	Otu00005, Otu00007, Otu00028, Otu00046, Otu00105, Otu00123, Otu00136, Otu00176, Otu00231, Otu00254, Otu00275, Otu00385, Otu00402, Otu00443, Otu00470, Otu00509, Otu00510, Otu00511, Otu00589, Otu00590, Otu00591, Otu00592, Otu00593, Otu00602, Otu00731, Otu00740, Otu00742, Otu00743, Otu00744, Otu00745	30	366271	522	148	45	8896	7810	4753	9574	7187	13346	53966	80949	62789	16142	33701	21531	382	1075	2103	8172	23232	9948
Bacteria; Proteobacteria; Gammaproteobacteria; Vibrionales	Otu00505	1	4	0	0	0	0	0	0	0	1	0	0	0	0	0	0	0	0	0	0	0	0	3
Bacteria; Proteobacteria; Gammaproteobacteria; Xanthomonadales	Otu00010, Otu00110, Otu00145, Otu00157, Otu00288, Otu00422, Otu00455, Otu00465, Otu00468, Otu00498, Otu00499, Otu00502, Otu00588, Otu00600, Otu00601, Otu00603, Otu00655, Otu00662, Otu00674, Otu00679, Otu00680, Otu00681, Otu00682, Otu00683, Otu00686, Otu00687, Otu00688, Otu00689, Otu00690, Otu00691, Otu00857, Otu00858, Otu00865, Otu00866, Otu00870, Otu00877	36	43546	144	252	4	151	6930	6970	4671	3295	13730	197	53	442	165	2501	357	151	18	395	340	674	2106
Bacteria; Proteobacteria; Gammaproteobacteria; unclassified	Otu00077, Otu00202, Otu00206, Otu00236, Otu00316, Otu00335, Otu00351, Otu00354, Otu00370, Otu00372, Otu00380, Otu00389, Otu00391, Otu00436, Otu00448, Otu00450, Otu00452, Otu00460, Otu00466, Otu00467, Otu00469, Otu00471, Otu00494, Otu00497, Otu00520, Otu00534, Otu00543, Otu00552, Otu00560, Otu00561, Otu00569, Otu00570, Otu00571, Otu00572, Otu00573, Otu00574, Otu00577, Otu00578, Otu00579, Otu00585,…	94	919	38	133	21	12	98	6	46	17	64	9	151	4	23	107	111	2	1	55	3	1	17
Bacteria; Proteobacteria; TA18; unclassified	Otu00365	1	13	0	0	0	0	0	0	0	0	0	0	0	0	0	0	13	0	0	0	0	0	0
Bacteria; Verrucomicrobia; Opitutae; Opitutales	Otu00155	1	132	0	0	0	0	0	0	0	0	0	0	0	0	0	0	0	0	0	0	0	132	0
Bacteria; Verrucomicrobia; Spartobacteria; Chthoniobacterales	Otu00266, Otu00649	2	39	0	39	0	0	0	0	0	0	0	0	0	0	0	0	0	0	0	0	0	0	0
Bacteria; Verrucomicrobia; UA11; unclassified	Otu00636	1	3	0	3	0	0	0	0	0	0	0	0	0	0	0	0	0	0	0	0	0	0	0
Bacteria; Verrucomicrobia; Verrucomicrobiae; Verrucomicrobiales	Otu00215, Otu00232, Otu00248	3	170	0	0	0	0	0	0	0	0	0	0	56	19	0	26	0	0	69	0	0	0	0

## Sheet: Level 5 OTU bins
Consensus lineage	OTU IDs	Total OTU count	Total sequence count	AD-02	AD-03	AD-04	CabbCottF2-02	CabbCottF2-03	CabbCottF2-04	CabbF1-01	CabbF1-02	CabbF1-03	CabbF2-01	CabbF2-03	CabbF2-04	CottCabbF2-02	CottCabbF2-03	CottCabbF2-04	CottF1-03	CottF1-04	CottF1-05	CottF2-01	CottF2-03	CottF2-05
Bacteria; Acidobacteria; Acidobacteria; Subgroup_4; unclassified	Otu00338	1	16	0	0	0	1	3	1	0	0	0	3	0	0	0	0	0	3	2	1	0	0	2
Bacteria; Acidobacteria; Acidobacteria; Subgroup_6; unclassified	Otu00260, Otu00304, Otu00330, Otu00393	4	90	0	33	0	0	0	40	0	0	0	0	0	0	0	0	17	0	0	0	0	0	0
Bacteria; Acidobacteria; Holophagae; Subgroup_10; ABS-19	Otu00280	1	29	0	0	0	0	0	0	0	0	0	0	0	0	0	0	29	0	0	0	0	0	0
Bacteria; Acidobacteria; Holophagae; Subgroup_10; CA002	Otu00053, Otu00599, Otu00854	3	673	0	673	0	0	0	0	0	0	0	0	0	0	0	0	0	0	0	0	0	0	0
Bacteria; Acidobacteria; Holophagae; Subgroup_7; unclassified	Otu00317	1	20	0	20	0	0	0	0	0	0	0	0	0	0	0	0	0	0	0	0	0	0	0
Bacteria; Actinobacteria; Acidimicrobiia; Acidimicrobiales; Acidimicrobiaceae	Otu00117, Otu00513, Otu00876	3	189	0	106	0	0	0	0	8	0	0	75	0	0	0	0	0	0	0	0	0	0	0
Bacteria; Actinobacteria; Acidimicrobiia; Acidimicrobiales; Acidimicrobiales_Incertae_Sedis	Otu00408	1	9	0	9	0	0	0	0	0	0	0	0	0	0	0	0	0	0	0	0	0	0	0
Bacteria; Actinobacteria; Acidimicrobiia; Acidimicrobiales; Iamiaceae	Otu00191, Otu00239, Otu00323, Otu00371, Otu00384, Otu00538	6	193	0	28	0	0	0	18	0	0	0	0	0	0	0	0	64	0	0	0	0	83	0
Bacteria; Actinobacteria; Acidimicrobiia; Acidimicrobiales; unclassified	Otu00209, Otu00875	2	80	0	2	0	0	0	0	0	0	0	0	0	0	0	0	0	78	0	0	0	0	0
Bacteria; Actinobacteria; Actinobacteria; Actinomycetales; Actinomycetaceae	Otu00154, Otu00313, Otu00458, Otu00714	4	162	0	7	0	13	107	0	0	0	2	0	0	1	27	0	0	0	0	0	0	0	5
Bacteria; Actinobacteria; Actinobacteria; Bifidobacteriales; Bifidobacteriaceae	Otu00135, Otu00607	2	157	0	0	0	0	149	0	0	0	0	0	0	0	3	0	0	0	0	0	0	0	5
Bacteria; Actinobacteria; Actinobacteria; Corynebacteriales; Corynebacteriaceae	Otu00031, Otu00032, Otu00059, Otu00140, Otu00144, Otu00149, Otu00170, Otu00179, Otu00264, Otu00327, Otu00353, Otu00357, Otu00388, Otu00658, Otu00660	15	5126	35	30	57	46	572	81	59	13	102	970	278	335	22	37	77	1486	164	601	89	8	64
Bacteria; Actinobacteria; Actinobacteria; Corynebacteriales; Dietziaceae	Otu00218	1	67	0	0	0	0	67	0	0	0	0	0	0	0	0	0	0	0	0	0	0	0	0
Bacteria; Actinobacteria; Actinobacteria; Corynebacteriales; Mycobacteriaceae	Otu00163, Otu00333	2	137	0	75	0	0	0	0	0	0	0	0	0	0	0	0	0	0	0	0	62	0	0
Bacteria; Actinobacteria; Actinobacteria; Corynebacteriales; Nocardiaceae	Otu00095, Otu00114, Otu00279	3	487	0	0	7	0	0	16	5	0	8	301	63	0	0	0	0	80	0	0	0	0	7
Bacteria; Actinobacteria; Actinobacteria; Corynebacteriales; unclassified	Otu00050	1	732	10	7	2	0	9	29	0	5	22	146	0	27	0	113	0	77	121	63	0	73	28
Bacteria; Actinobacteria; Actinobacteria; Frankiales; Frankiaceae	Otu00122	1	174	0	0	0	0	0	0	0	0	0	0	0	0	0	0	106	0	0	0	0	68	0
Bacteria; Actinobacteria; Actinobacteria; Frankiales; Geodermatophilaceae	Otu00083, Otu00829	2	335	0	7	0	0	0	0	0	0	0	0	0	0	0	0	0	0	328	0	0	0	0
Bacteria; Actinobacteria; Actinobacteria; Frankiales; Nakamurellaceae	Otu00412	1	8	0	8	0	0	0	0	0	0	0	0	0	0	0	0	0	0	0	0	0	0	0
Bacteria; Actinobacteria; Actinobacteria; Frankiales; Sporichthyaceae	Otu00255	1	42	0	0	0	0	0	0	0	0	0	0	42	0	0	0	0	0	0	0	0	0	0
Bacteria; Actinobacteria; Actinobacteria; Frankiales; unclassified	Otu00453	1	6	0	6	0	0	0	0	0	0	0	0	0	0	0	0	0	0	0	0	0	0	0
Bacteria; Actinobacteria; Actinobacteria; Kineosporiales; Kineosporiaceae	Otu00348	1	14	0	0	0	0	0	1	0	0	0	0	0	0	13	0	0	0	0	0	0	0	0
Bacteria; Actinobacteria; Actinobacteria; Micrococcales; Brevibacteriaceae	Otu00040, Otu00119	2	1168	0	0	0	0	0	55	0	67	0	54	318	244	0	0	0	359	0	71	0	0	0
Bacteria; Actinobacteria; Actinobacteria; Micrococcales; Cellulomonadaceae	Otu00343	1	15	0	7	0	0	0	0	0	0	0	0	0	0	0	0	0	0	0	0	8	0	0
Bacteria; Actinobacteria; Actinobacteria; Micrococcales; Dermabacteraceae	Otu00056	1	589	0	0	0	9	179	48	0	3	0	78	228	9	0	0	0	35	0	0	0	0	0
Bacteria; Actinobacteria; Actinobacteria; Micrococcales; Intrasporangiaceae	Otu00292, Otu00711	2	28	0	18	0	0	0	0	0	0	0	0	0	0	0	0	0	2	0	0	0	0	8
Bacteria; Actinobacteria; Actinobacteria; Micrococcales; Microbacteriaceae	Otu00058, Otu00069, Otu00071, Otu00108, Otu00290, Otu00306, Otu00537, Otu00684	8	1686	2	213	37	0	447	55	3	4	2	112	0	97	0	0	33	105	115	325	99	27	10
Bacteria; Actinobacteria; Actinobacteria; Micrococcales; Micrococcaceae	Otu00026, Otu00061, Otu00180, Otu00187, Otu00386	5	4106	67	0	3	22	361	114	14	10	4	409	153	137	33	125	0	655	0	1719	0	278	2
Bacteria; Actinobacteria; Actinobacteria; Micromonosporales; Micromonosporaceae	Otu00025, Otu00329	2	3846	0	3262	0	18	177	47	0	0	4	0	0	32	0	0	21	156	0	129	0	0	0
Bacteria; Actinobacteria; Actinobacteria; Propionibacteriales; Nocardioidaceae	Otu00067, Otu00120, Otu00146, Otu00190, Otu00237, Otu00285, Otu00286, Otu00324	8	1028	0	155	0	0	70	0	0	0	0	128	0	18	0	0	84	0	0	78	48	447	0
Bacteria; Actinobacteria; Actinobacteria; Propionibacteriales; Propionibacteriaceae	Otu00033, Otu00194, Otu00340, Otu00477	4	1891	22	39	22	32	325	70	52	2	18	179	75	176	7	62	11	308	261	141	31	25	33
Bacteria; Actinobacteria; Actinobacteria; Pseudonocardiales; Pseudonocardiaceae	Otu00220, Otu00252	2	110	0	11	0	0	0	0	0	0	2	0	0	33	0	0	0	0	0	0	0	64	0
Bacteria; Actinobacteria; Actinobacteria; Streptomycetales; Streptomycetaceae	Otu00100	1	249	0	0	0	0	0	0	0	0	0	71	0	0	0	15	0	0	0	163	0	0	0
Bacteria; Actinobacteria; Actinobacteria; Streptosporangiales; Thermomonosporaceae	Otu00112	1	198	0	0	0	0	0	0	0	0	0	0	0	0	0	0	0	0	0	0	0	198	0
Bacteria; Actinobacteria; Coriobacteriia; Coriobacteriales; Coriobacteriaceae	Otu00184	1	101	0	0	0	0	0	0	0	0	0	0	0	72	29	0	0	0	0	0	0	0	0
Bacteria; Actinobacteria; Rubrobacteria; Rubrobacterales; Rubrobacteriaceae	Otu00081	1	346	1	2	3	8	16	3	5	3	0	0	104	3	0	19	0	0	30	53	4	89	3
Bacteria; Actinobacteria; Thermoleophilia; Gaiellales; Gaiellaceae	Otu00442	1	6	0	6	0	0	0	0	0	0	0	0	0	0	0	0	0	0	0	0	0	0	0
Bacteria; Actinobacteria; Thermoleophilia; Gaiellales; unclassified	Otu00406	1	9	0	0	0	0	0	0	0	0	9	0	0	0	0	0	0	0	0	0	0	0	0
Bacteria; Actinobacteria; Thermoleophilia; Solirubrobacterales; 480-2	Otu00211, Otu00424, Otu00528	3	86	0	12	0	0	0	0	0	0	0	0	0	0	0	0	0	0	0	74	0	0	0
Bacteria; Actinobacteria; Thermoleophilia; Solirubrobacterales; Elev-16S-1332	Otu00346	1	14	0	14	0	0	0	0	0	0	0	0	0	0	0	0	0	0	0	0	0	0	0
Bacteria; Actinobacteria; Thermoleophilia; Solirubrobacterales; Patulibacteraceae	Otu00423, Otu00616	2	11	0	8	0	0	0	0	0	0	0	0	0	0	0	0	0	0	0	0	0	0	3
Bacteria; Actinobacteria; Thermoleophilia; Solirubrobacterales; Solirubrobacteraceae	Otu00054, Otu00336	2	667	0	667	0	0	0	0	0	0	0	0	0	0	0	0	0	0	0	0	0	0	0
Bacteria; Actinobacteria; Thermoleophilia; Solirubrobacterales; unclassified	Otu00284	1	28	0	28	0	0	0	0	0	0	0	0	0	0	0	0	0	0	0	0	0	0	0
Bacteria; Bacteroidetes; Bacteroidia; Bacteroidales; Bacteroidaceae	Otu00085, Otu00087, Otu00250, Otu00271	4	738	0	0	0	0	604	0	0	0	0	0	0	0	26	0	0	0	0	0	0	0	108
Bacteria; Bacteroidetes; Bacteroidia; Bacteroidales; Porphyromonadaceae	Otu00126	1	168	0	0	0	0	0	0	0	0	0	0	0	0	0	0	0	168	0	0	0	0	0
Bacteria; Bacteroidetes; Bacteroidia; Bacteroidales; Prevotellaceae	Otu00036, Otu00277, Otu00421, Otu00541, Otu00762	5	1529	1	0	0	0	1043	0	10	0	38	115	0	0	65	0	0	78	140	0	0	0	39
Bacteria; Bacteroidetes; Cytophagia; Cytophagales; Cytophagaceae	Otu00093, Otu00094, Otu00131, Otu00137, Otu00138, Otu00213, Otu00227, Otu00283, Otu00307, Otu00331, Otu00418	11	1212	0	289	0	17	212	0	0	0	0	87	164	0	0	0	0	0	173	0	0	270	0
Bacteria; Bacteroidetes; Flavobacteriia; Flavobacteriales; Cryomorphaceae	Otu00148	1	139	0	0	0	0	0	0	0	0	0	0	0	0	0	0	0	0	139	0	0	0	0
Bacteria; Bacteroidetes; Flavobacteriia; Flavobacteriales; Flavobacteriaceae	Otu00037, Otu00048, Otu00062, Otu00099, Otu00111, Otu00129, Otu00173, Otu00185, Otu00204, Otu00295, Otu00358, Otu00369, Otu00377, Otu00514	14	3631	11	107	17	12	492	229	12	13	0	130	895	187	13	235	0	677	163	79	133	158	68
Bacteria; Bacteroidetes; Sphingobacteriia; Sphingobacteriales; Chitinophagaceae	Otu00029, Otu00102, Otu00130, Otu00160, Otu00164, Otu00178, Otu00223, Otu00224, Otu00246, Otu00269, Otu00270, Otu00298, Otu00305	13	3232	55	493	63	13	359	168	0	0	140	805	0	1	0	0	0	272	237	598	0	0	28
Bacteria; Bacteroidetes; Sphingobacteriia; Sphingobacteriales; Saprospiraceae	Otu00175	1	109	0	0	0	0	0	0	0	0	0	109	0	0	0	0	0	0	0	0	0	0	0
Bacteria; Bacteroidetes; Sphingobacteriia; Sphingobacteriales; Sphingobacteriaceae	Otu00022, Otu00074, Otu00186, Otu00188, Otu00214, Otu00216, Otu00764	7	6370	100	91	0	0	238	59	736	1929	764	83	0	24	62	0	438	147	0	283	0	98	1318
Bacteria; Bacteroidetes; Sphingobacteriia; Sphingobacteriales; WCHB1-69	Otu00193	1	96	0	0	0	0	96	0	0	0	0	0	0	0	0	0	0	0	0	0	0	0	0
Bacteria; Bacteroidetes; Sphingobacteriia; Sphingobacteriales; unclassified	Otu00159, Otu00162	2	246	0	0	0	0	0	0	0	0	0	0	120	0	0	0	0	126	0	0	0	0	0
Bacteria; Chloroflexi; Anaerolineae; Anaerolineales; Anaerolineaceae	Otu00265, Otu00382, Otu00732, Otu00733	4	53	0	53	0	0	0	0	0	0	0	0	0	0	0	0	0	0	0	0	0	0	0
Bacteria; Chloroflexi; Thermomicrobia; JG30-KF-CM45; unclassified	Otu00128	1	167	0	0	0	0	0	0	0	0	0	0	0	0	0	0	0	0	166	0	0	1	0
Bacteria; Cyanobacteria; Cyanobacteria; SubsectionII; FamilyII	Otu00325	1	18	18	0	0	0	0	0	0	0	0	0	0	0	0	0	0	0	0	0	0	0	0
Bacteria; Cyanobacteria; Melainabacteria; Gastranaerophilales; unclassified	Otu00172	1	113	0	0	0	0	109	0	0	4	0	0	0	0	0	0	0	0	0	0	0	0	0
Bacteria; Cyanobacteria; Melainabacteria; Obscuribacterales; unclassified	Otu00084	1	332	0	0	29	0	0	0	0	0	0	0	0	0	0	0	0	0	0	0	0	303	0
Bacteria; Deinococcus-Thermus; Deinococci; Deinococcales; Deinococcaceae	Otu00141, Otu00302	2	174	0	0	0	0	0	0	0	0	0	105	0	46	0	0	0	0	0	0	23	0	0
Bacteria; Deinococcus-Thermus; Deinococci; Thermales; Thermaceae	Otu00086	1	329	0	0	0	0	0	0	0	9	0	0	0	0	0	0	0	0	320	0	0	0	0
Bacteria; Firmicutes; Bacilli; Bacillales; Bacillaceae	Otu00055, Otu00068, Otu00281, Otu00287, Otu00334, Otu00399	6	1133	2	6	27	49	0	190	17	9	28	186	105	0	24	66	80	149	0	175	0	0	20
Bacteria; Firmicutes; Bacilli; Bacillales; Family_X	Otu00124	1	170	0	0	0	0	0	0	0	0	0	129	0	0	0	0	0	0	0	0	41	0	0
Bacteria; Firmicutes; Bacilli; Bacillales; Family_XI	Otu00205	1	79	0	0	0	0	0	0	0	0	0	0	0	0	0	0	0	79	0	0	0	0	0
Bacteria; Firmicutes; Bacilli; Bacillales; Family_XII	Otu00127	1	168	0	0	0	0	0	0	0	0	0	0	0	0	0	21	0	0	0	147	0	0	0
Bacteria; Firmicutes; Bacilli; Bacillales; Paenibacillaceae	Otu00016, Otu00024, Otu00027, Otu00121, Otu00221, Otu00321, Otu00799, Otu00800, Otu00819	9	19647	516	361	399	104	2935	956	86	24	562	2644	377	162	0	68	0	1963	2886	5269	0	0	335
Bacteria; Firmicutes; Bacilli; Bacillales; Planococcaceae	Otu00189, Otu00401	2	107	0	0	0	0	9	0	0	0	0	0	0	0	0	0	0	0	98	0	0	0	0
Bacteria; Firmicutes; Bacilli; Bacillales; Staphylococcaceae	Otu00004, Otu00414, Otu00476, Otu00495, Otu00550, Otu00792, Otu00795, Otu00797, Otu00798, Otu00806, Otu00813, Otu00814, Otu00815, Otu00818, Otu00820, Otu00821, Otu00822	17	348067	369	3433	198	30	467	180	3	21	24	196987	115522	27188	68	94	146	2190	561	150	145	250	41
Bacteria; Firmicutes; Bacilli; Bacillales; unclassified	Otu00410, Otu00485, Otu00496, Otu00546, Otu00547, Otu00551, Otu00789, Otu00790, Otu00791, Otu00793, Otu00794	11	35	1	1	0	0	0	0	0	4	1	20	5	2	0	0	0	0	1	0	0	0	0
Bacteria; Firmicutes; Bacilli; Lactobacillales; Aerococcaceae	Otu00390	1	10	0	0	0	0	0	0	0	0	10	0	0	0	0	0	0	0	0	0	0	0	0
Bacteria; Firmicutes; Bacilli; Lactobacillales; Carnobacteriaceae	Otu00064, Otu00104, Otu00366	3	758	0	0	0	0	0	0	0	0	0	0	0	234	0	0	0	0	511	13	0	0	0
Bacteria; Firmicutes; Bacilli; Lactobacillales; Enterococcaceae	Otu00012	1	35319	160	101	40	140	268	0	535	259	7531	281	276	671	16	2965	43	12207	73	2785	565	6212	191
Bacteria; Firmicutes; Bacilli; Lactobacillales; Lactobacillaceae	Otu00319, Otu00381	2	31	10	10	0	0	0	0	11	0	0	0	0	0	0	0	0	0	0	0	0	0	0
Bacteria; Firmicutes; Bacilli; Lactobacillales; Leuconostocaceae	Otu00274	1	31	0	0	0	0	0	0	0	0	0	0	0	31	0	0	0	0	0	0	0	0	0
Bacteria; Firmicutes; Bacilli; Lactobacillales; Streptococcaceae	Otu00034, Otu00192	2	1748	0	0	0	0	367	113	67	0	23	0	244	191	225	0	0	393	75	0	0	0	50
Bacteria; Firmicutes; Bacilli; Lactobacillales; unclassified	Otu00278, Otu00387, Otu00446, Otu00506, Otu00727, Otu00730	6	53	1	0	0	0	0	0	2	4	25	0	0	1	0	6	0	4	0	2	0	8	0
Bacteria; Firmicutes; Clostridia; Clostridiales; Clostridiaceae_1	Otu00360	1	13	0	0	0	13	0	0	0	0	0	0	0	0	0	0	0	0	0	0	0	0	0
Bacteria; Firmicutes; Clostridia; Clostridiales; Defluviitaleaceae	Otu00142	1	150	0	0	0	0	0	0	31	0	0	0	119	0	0	0	0	0	0	0	0	0	0
Bacteria; Firmicutes; Clostridia; Clostridiales; Family_XI	Otu00052, Otu00089, Otu00090, Otu00097, Otu00169, Otu00328	6	1746	6	0	36	0	240	34	18	0	0	104	0	80	0	0	0	319	401	312	0	196	0
Bacteria; Firmicutes; Clostridia; Clostridiales; Family_XIII	Otu00267, Otu00303	2	60	0	0	0	0	0	0	0	0	0	0	0	0	60	0	0	0	0	0	0	0	0
Bacteria; Firmicutes; Clostridia; Clostridiales; Lachnospiraceae	Otu00051, Otu00165, Otu00167, Otu00198, Otu00228, Otu00238, Otu00242, Otu00308, Otu00310, Otu00661	10	1264	0	0	0	0	1086	22	9	0	0	0	0	0	22	0	0	0	0	125	0	0	0
Bacteria; Firmicutes; Clostridia; Clostridiales; Ruminococcaceae	Otu00039, Otu00139, Otu00147, Otu00197, Otu00235, Otu00374	6	1449	0	0	0	0	865	0	0	0	50	0	0	0	0	0	0	435	0	0	0	0	99
Bacteria; Firmicutes; Clostridia; Thermoanaerobacterales; Family_III	Otu00210	1	77	0	0	0	0	0	0	0	0	0	0	0	0	0	0	0	77	0	0	0	0	0
Bacteria; Firmicutes; Erysipelotrichia; Erysipelotrichales; Erysipelotrichaceae	Otu00008, Otu00101, Otu00444, Otu00508, Otu00536	5	62803	0	70	0	99	249	65	96	0	67	1257	304	0	78	26620	285	1	0	0	10044	12733	10835
Bacteria; Firmicutes; Negativicutes; Selenomonadales; Veillonellaceae	Otu00134, Otu00258, Otu00337	3	215	0	0	0	0	41	0	0	0	16	0	0	0	52	106	0	0	0	0	0	0	0
Bacteria; Fusobacteria; Fusobacteriia; Fusobacteriales; Fusobacteriaceae	Otu00116	1	194	0	0	0	0	0	0	0	0	0	112	0	0	75	1	0	0	0	0	0	0	6
Bacteria; Fusobacteria; Fusobacteriia; Fusobacteriales; Leptotrichiaceae	Otu00297	1	24	0	0	0	0	0	0	0	0	0	0	0	0	24	0	0	0	0	0	0	0	0
Bacteria; Gemmatimonadetes; Gemmatimonadetes; AT425-EubC11_terrestrial_group; unclassified	Otu00349	1	14	0	0	14	0	0	0	0	0	0	0	0	0	0	0	0	0	0	0	0	0	0
Bacteria; Gemmatimonadetes; Gemmatimonadetes; Gemmatimonadales; Gemmatimonadaceae	Otu00263	1	39	0	0	0	0	0	0	0	0	0	0	0	0	0	0	39	0	0	0	0	0	0
Bacteria; Planctomycetes; Phycisphaerae; Phycisphaerales; Phycisphaeraceae	Otu00229, Otu00493, Otu00737	3	64	0	0	0	0	0	0	0	0	0	0	64	0	0	0	0	0	0	0	0	0	0
Bacteria; Planctomycetes; Phycisphaerae; Pla1_lineage; unclassified	Otu00177, Otu00300	2	131	0	0	0	0	0	0	0	0	0	0	0	0	0	0	0	0	0	131	0	0	0
Bacteria; Planctomycetes; Phycisphaerae; WD2101_soil_group; unclassified	Otu00182	1	102	0	0	0	0	0	0	0	0	0	0	0	0	0	102	0	0	0	0	0	0	0
Bacteria; Planctomycetes; Planctomycetacia; Planctomycetales; Planctomycetaceae	Otu00072, Otu00107, Otu00296, Otu00363, Otu00367, Otu00398, Otu00407, Otu00413, Otu00416	9	727	0	285	0	0	0	9	0	13	0	0	0	0	0	0	0	0	0	0	0	420	0
Bacteria; Proteobacteria; Alphaproteobacteria; Caulobacterales; Caulobacteraceae	Otu00042, Otu00047, Otu00096, Otu00208, Otu00299, Otu00314, Otu00375	7	2150	0	496	21	26	53	0	0	0	25	78	0	0	0	0	49	0	0	412	117	792	81
Bacteria; Proteobacteria; Alphaproteobacteria; Caulobacterales; Hyphomonadaceae	Otu00233	1	55	0	55	0	0	0	0	0	0	0	0	0	0	0	0	0	0	0	0	0	0	0
Bacteria; Proteobacteria; Alphaproteobacteria; DB1-14; unclassified	Otu00156	1	131	0	0	0	0	0	0	0	0	0	0	0	0	0	0	0	0	0	0	0	131	0
Bacteria; Proteobacteria; Alphaproteobacteria; Rhizobiales; 1174-901-12	Otu00438	1	6	0	0	0	0	0	0	0	6	0	0	0	0	0	0	0	0	0	0	0	0	0
Bacteria; Proteobacteria; Alphaproteobacteria; Rhizobiales; Beijerinckiaceae	Otu00339	1	16	0	16	0	0	0	0	0	0	0	0	0	0	0	0	0	0	0	0	0	0	0
Bacteria; Proteobacteria; Alphaproteobacteria; Rhizobiales; Bradyrhizobiaceae	Otu00009, Otu00043, Otu00092, Otu00352, Otu00482, Otu00558, Otu00663, Otu00665	8	53321	1309	1428	1581	418	11091	2596	110	33	1577	6663	722	896	27	2	107	7119	7690	6990	108	2584	270
Bacteria; Proteobacteria; Alphaproteobacteria; Rhizobiales; Brucellaceae	Otu00021, Otu00503, Otu00531, Otu00671	4	7314	24	27	33	0	260	58	1188	1515	1752	229	0	123	0	0	0	92	100	393	155	898	467
Bacteria; Proteobacteria; Alphaproteobacteria; Rhizobiales; Hyphomicrobiaceae	Otu00080, Otu00082, Otu00132, Otu00168, Otu00195, Otu00196, Otu00207, Otu00251, Otu00315, Otu00356, Otu00405	11	1320	0	339	0	0	0	0	6	0	0	0	0	122	0	0	0	0	0	164	0	689	0
Bacteria; Proteobacteria; Alphaproteobacteria; Rhizobiales; Methylobacteriaceae	Otu00013, Otu00018, Otu00060, Otu00066, Otu00103, Otu00125, Otu00256, Otu00483, Otu00542, Otu00557	10	39295	626	611	1061	217	6934	2499	276	14	1493	4648	589	335	1	254	55	8187	3316	7618	172	96	293
Bacteria; Proteobacteria; Alphaproteobacteria; Rhizobiales; Phyllobacteriaceae	Otu00063, Otu00161, Otu00174, Otu00293, Otu00451	5	791	0	132	0	0	0	0	0	0	0	0	0	0	0	0	0	0	0	110	26	523	0
Bacteria; Proteobacteria; Alphaproteobacteria; Rhizobiales; Rhizobiaceae	Otu00015, Otu00065, Otu00241, Otu00262	4	18441	35	158	0	72	101	74	5009	3755	7723	75	0	40	0	3	0	0	0	0	166	251	979
Bacteria; Proteobacteria; Alphaproteobacteria; Rhizobiales; Rhizobiales_Incertae_Sedis	Otu00088, Otu00171	2	438	0	2	0	0	0	0	0	0	0	0	0	0	0	0	0	0	0	0	0	436	0
Bacteria; Proteobacteria; Alphaproteobacteria; Rhizobiales; Xanthobacteraceae	Otu00109, Otu00272	2	236	8	10	0	0	0	0	0	0	16	0	0	0	0	0	0	0	0	0	0	202	0
Bacteria; Proteobacteria; Alphaproteobacteria; Rhizobiales; alphaI_cluster	Otu00355	1	14	0	0	0	0	0	0	0	0	14	0	0	0	0	0	0	0	0	0	0	0	0
Bacteria; Proteobacteria; Alphaproteobacteria; Rhizobiales; unclassified	Otu00158, Otu00342, Otu00394, Otu00411, Otu00415, Otu00504, Otu00517, Otu00521, Otu00539, Otu00549, Otu00554, Otu00559, Otu00656, Otu00668, Otu00669, Otu00670, Otu00673	17	202	3	33	2	0	133	0	6	2	9	5	0	1	0	1	0	2	2	3	0	0	0
Bacteria; Proteobacteria; Alphaproteobacteria; Rhodobacterales; Rhodobacteraceae	Otu00044, Otu00115, Otu00118, Otu00234, Otu00461, Otu00487, Otu00522	7	1343	11	32	0	0	194	3	0	16	0	177	1	125	0	0	0	598	0	0	33	140	13
Bacteria; Proteobacteria; Alphaproteobacteria; Rhodospirillales; Acetobacteraceae	Otu00076, Otu00078, Otu00247, Otu00397, Otu00523, Otu00867	6	792	1	253	0	0	1	0	7	230	133	0	0	47	0	0	0	0	115	1	0	0	4
Bacteria; Proteobacteria; Alphaproteobacteria; Rhodospirillales; Rhodospirillaceae	Otu00433	1	7	0	0	0	0	0	0	0	0	0	0	0	0	0	0	0	0	0	0	0	0	7
Bacteria; Proteobacteria; Alphaproteobacteria; Rhodospirillales; Rhodospirillales_Incertae_Sedis	Otu00225, Otu00383	2	71	0	71	0	0	0	0	0	0	0	0	0	0	0	0	0	0	0	0	0	0	0
Bacteria; Proteobacteria; Alphaproteobacteria; Rickettsiales; Anaplasmataceae	Otu00030	1	2047	0	0	0	0	0	0	0	0	0	2047	0	0	0	0	0	0	0	0	0	0	0
Bacteria; Proteobacteria; Alphaproteobacteria; Rickettsiales; Rickettsiaceae	Otu00143	1	149	0	0	0	0	149	0	0	0	0	0	0	0	0	0	0	0	0	0	0	0	0
Bacteria; Proteobacteria; Alphaproteobacteria; Sphingomonadales; Ellin6055	Otu00309	1	22	0	22	0	0	0	0	0	0	0	0	0	0	0	0	0	0	0	0	0	0	0
Bacteria; Proteobacteria; Alphaproteobacteria; Sphingomonadales; Erythrobacteraceae	Otu00070, Otu00073	2	840	0	495	42	0	0	0	0	0	0	0	303	0	0	0	0	0	0	0	0	0	0
Bacteria; Proteobacteria; Alphaproteobacteria; Sphingomonadales; JG34-KF-161	Otu00230	1	58	0	58	0	0	0	0	0	0	0	0	0	0	0	0	0	0	0	0	0	0	0
Bacteria; Proteobacteria; Alphaproteobacteria; Sphingomonadales; Sphingomonadaceae	Otu00011, Otu00019, Otu00049, Otu00106, Otu00133, Otu00199, Otu00200, Otu00219, Otu00253, Otu00311, Otu00322, Otu00341, Otu00345, Otu00518	14	53442	810	519	1148	666	6989	2938	371	166	1939	5799	267	304	8	678	167	9354	6991	12535	41	1263	489
Bacteria; Proteobacteria; Alphaproteobacteria; Sphingomonadales; unclassified	Otu00035, Otu00212, Otu00244, Otu00259, Otu00459, Otu00478, Otu00515, Otu00586, Otu00871, Otu00873, Otu00874	11	1689	6	121	1	68	96	0	0	1	0	3	0	0	0	1	0	0	0	4	400	950	38
Bacteria; Proteobacteria; Betaproteobacteria; Burkholderiales; Alcaligenaceae	Otu00075, Otu00245, Otu00431	3	431	17	3	9	0	0	0	0	0	1	0	199	27	0	0	0	0	0	30	5	0	140
Bacteria; Proteobacteria; Betaproteobacteria; Burkholderiales; Burkholderiaceae	Otu00006, Otu00017, Otu00020, Otu00057, Otu00320, Otu00582, Otu00736	7	136926	1175	454	1056	748	11468	3717	163	18	1638	7186	1536	1606	45	41330	2821	10246	11616	25570	3621	10042	870
Bacteria; Proteobacteria; Betaproteobacteria; Burkholderiales; Comamonadaceae	Otu00014, Otu00045, Otu00079, Otu00098, Otu00113, Otu00226, Otu00417, Otu00430, Otu00576, Otu00581, Otu00583, Otu00739, Otu00770	13	26133	20	293	9	125	567	61	1180	2334	3441	201	142	37	7	155	0	1140	71	163	3941	11924	322
Bacteria; Proteobacteria; Betaproteobacteria; Burkholderiales; Oxalobacteraceae	Otu00023, Otu00201, Otu00257, Otu00734, Otu00738	5	5319	9	869	0	0	36	60	0	1	5	67	619	445	0	61	0	126	170	197	738	1659	257
Bacteria; Proteobacteria; Betaproteobacteria; Burkholderiales; unclassified	Otu00580, Otu00584, Otu00735	3	8	0	2	0	0	0	0	0	0	1	0	0	0	0	2	0	0	0	0	1	2	0
Bacteria; Proteobacteria; Betaproteobacteria; Methylophilales; Methylophilaceae	Otu00276	1	30	0	4	21	0	0	0	4	0	0	0	0	0	0	0	0	0	0	0	0	0	1
Bacteria; Proteobacteria; Betaproteobacteria; Neisseriales; Neisseriaceae	Otu00359, Otu00434	2	20	5	7	4	0	0	0	0	0	4	0	0	0	0	0	0	0	0	0	0	0	0
Bacteria; Proteobacteria; Betaproteobacteria; Rhodocyclales; Rhodocyclaceae	Otu00294	1	26	0	0	0	0	0	0	0	0	0	0	0	0	0	0	0	0	0	0	26	0	0
Bacteria; Proteobacteria; Deltaproteobacteria; Bdellovibrionales; Bacteriovoracaceae	Otu00490	1	4	0	0	0	0	4	0	0	0	0	0	0	0	0	0	0	0	0	0	0	0	0
Bacteria; Proteobacteria; Deltaproteobacteria; Desulfovibrionales; Desulfovibrionaceae	Otu00449	1	6	0	0	0	0	0	0	0	0	6	0	0	0	0	0	0	0	0	0	0	0	0
Bacteria; Proteobacteria; Deltaproteobacteria; Myxococcales; 0319-6G20	Otu00301, Otu00312	2	44	0	21	0	0	0	0	17	6	0	0	0	0	0	0	0	0	0	0	0	0	0
Bacteria; Proteobacteria; Deltaproteobacteria; Myxococcales; Polyangiaceae	Otu00151, Otu00291	2	162	0	0	0	0	0	0	0	0	0	0	136	0	0	0	26	0	0	0	0	0	0
Bacteria; Proteobacteria; Deltaproteobacteria; Myxococcales; unclassified	Otu00512	1	4	0	0	0	0	0	0	0	0	0	0	0	0	0	0	0	0	0	0	0	2	2
Bacteria; Proteobacteria; Gammaproteobacteria; Aeromonadales; Aeromonadaceae	Otu00392	1	10	0	0	0	0	0	0	0	0	0	0	0	0	0	0	0	0	0	0	10	0	0
Bacteria; Proteobacteria; Gammaproteobacteria; Alteromonadales; Pseudoalteromonadaceae	Otu00091	1	288	0	0	0	0	0	0	0	0	0	31	0	0	0	1	0	96	0	160	0	0	0
Bacteria; Proteobacteria; Gammaproteobacteria; Alteromonadales; Shewanellaceae	Otu00289	1	27	0	0	0	9	0	18	0	0	0	0	0	0	0	0	0	0	0	0	0	0	0
Bacteria; Proteobacteria; Gammaproteobacteria; Cardiobacteriales; Cardiobacteriaceae	Otu00326	1	18	0	0	0	0	0	0	0	0	0	0	0	0	18	0	0	0	0	0	0	0	0
Bacteria; Proteobacteria; Gammaproteobacteria; Chromatiales; Chromatiaceae	Otu00222	1	62	0	0	0	0	0	0	6	0	0	56	0	0	0	0	0	0	0	0	0	0	0
Bacteria; Proteobacteria; Gammaproteobacteria; Enterobacteriales; Enterobacteriaceae	Otu00001, Otu00002, Otu00150, Otu00261, Otu00344, Otu00361, Otu00373, Otu00376, Otu00378, Otu00403, Otu00404, Otu00419, Otu00429, Otu00439, Otu00440, Otu00462, Otu00463, Otu00464, Otu00479, Otu00519, Otu00524, Otu00527, Otu00529, Otu00530, Otu00615, Otu00617, Otu00618, Otu00619, Otu00620, Otu00621, Otu00622, Otu00623, Otu00624, Otu00625, Otu00626, Otu00627, Otu00628, Otu00629, Otu00630, Otu00631,…	99	949840	100136	92054	53372	10027	10028	13162	65597	59026	79618	990	712	15937	35946	171493	52620	2373	188	3189	32671	120924	29777
Bacteria; Proteobacteria; Gammaproteobacteria; Legionellales; Coxiellaceae	Otu00041, Otu00240, Otu00843	3	1035	0	0	0	0	0	0	0	0	0	902	0	2	0	0	0	0	0	0	0	131	0
Bacteria; Proteobacteria; Gammaproteobacteria; Legionellales; Legionellaceae	Otu00203, Otu00243, Otu00379	3	145	0	0	49	0	0	6	11	0	0	0	79	0	0	0	0	0	0	0	0	0	0
Bacteria; Proteobacteria; Gammaproteobacteria; Oceanospirillales; Halomonadaceae	Otu00282	1	29	0	0	0	0	0	0	7	0	0	0	0	1	21	0	0	0	0	0	0	0	0
Bacteria; Proteobacteria; Gammaproteobacteria; Pasteurellales; Pasteurellaceae	Otu00181	1	103	0	0	0	0	0	0	0	0	0	0	0	56	0	0	0	47	0	0	0	0	0
Bacteria; Proteobacteria; Gammaproteobacteria; Pseudomonadales; Moraxellaceae	Otu00007, Otu00028, Otu00046, Otu00123, Otu00136, Otu00231, Otu00385, Otu00402, Otu00509, Otu00510, Otu00511, Otu00589, Otu00590, Otu00592, Otu00593, Otu00731, Otu00740, Otu00742, Otu00743	19	109851	71	53	14	2	3155	715	9554	7143	13292	3772	5009	1984	16036	33653	12817	161	334	711	141	136	1098
Bacteria; Proteobacteria; Gammaproteobacteria; Pseudomonadales; Pseudomonadaceae	Otu00005, Otu00105, Otu00176, Otu00254, Otu00275, Otu00443, Otu00470, Otu00591, Otu00602, Otu00744, Otu00745	11	256420	451	95	31	8894	4655	4038	20	44	54	50194	75940	60805	106	48	8714	221	741	1392	8031	23096	8850
Bacteria; Proteobacteria; Gammaproteobacteria; Vibrionales; Vibrionaceae	Otu00505	1	4	0	0	0	0	0	0	0	1	0	0	0	0	0	0	0	0	0	0	0	0	3
Bacteria; Proteobacteria; Gammaproteobacteria; Xanthomonadales; Xanthomonadaceae	Otu00010, Otu00110, Otu00145, Otu00288, Otu00455, Otu00465, Otu00468, Otu00498, Otu00499, Otu00502, Otu00588, Otu00600, Otu00601, Otu00603, Otu00655, Otu00662, Otu00674, Otu00679, Otu00680, Otu00681, Otu00682, Otu00683, Otu00686, Otu00687, Otu00688, Otu00689, Otu00690, Otu00691, Otu00857, Otu00858, Otu00865, Otu00866, Otu00870, Otu00877	34	43408	144	114	4	151	6930	6970	4671	3295	13730	197	53	442	165	2501	357	151	18	395	340	674	2106
Bacteria; Proteobacteria; Gammaproteobacteria; Xanthomonadales; Xanthomonadales_Incertae_Sedis	Otu00157, Otu00422	2	138	0	138	0	0	0	0	0	0	0	0	0	0	0	0	0	0	0	0	0	0	0
Bacteria; Verrucomicrobia; Opitutae; Opitutales; Opitutaceae	Otu00155	1	132	0	0	0	0	0	0	0	0	0	0	0	0	0	0	0	0	0	0	0	132	0
Bacteria; Verrucomicrobia; Spartobacteria; Chthoniobacterales; 01D2Z36	Otu00266	1	37	0	37	0	0	0	0	0	0	0	0	0	0	0	0	0	0	0	0	0	0	0
Bacteria; Verrucomicrobia; Spartobacteria; Chthoniobacterales; Chthoniobacteraceae	Otu00649	1	2	0	2	0	0	0	0	0	0	0	0	0	0	0	0	0	0	0	0	0	0	0
Bacteria; Verrucomicrobia; Verrucomicrobiae; Verrucomicrobiales; DEV007	Otu00232	1	56	0	0	0	0	0	0	0	0	0	0	56	0	0	0	0	0	0	0	0	0	0
Bacteria; Verrucomicrobia; Verrucomicrobiae; Verrucomicrobiales; Verrucomicrobiaceae	Otu00248	1	45	0	0	0	0	0	0	0	0	0	0	0	19	0	26	0	0	0	0	0	0	0
Bacteria; Verrucomicrobia; Verrucomicrobiae; Verrucomicrobiales; unclassified	Otu00215	1	69	0	0	0	0	0	0	0	0	0	0	0	0	0	0	0	0	69	0	0	0	0

## Sheet: Level 6 OTU bins
Consensus lineage	OTU IDs	Total OTU count	Total sequence count	AD-02	AD-03	AD-04	CabbCottF2-02	CabbCottF2-03	CabbCottF2-04	CabbF1-01	CabbF1-02	CabbF1-03	CabbF2-01	CabbF2-03	CabbF2-04	CottCabbF2-02	CottCabbF2-03	CottCabbF2-04	CottF1-03	CottF1-04	CottF1-05	CottF2-01	CottF2-03	CottF2-05
Bacteria; Acidobacteria; Holophagae; Subgroup_10; ABS-19; unclassified	Otu00280	1	29	0	0	0	0	0	0	0	0	0	0	0	0	0	0	29	0	0	0	0	0	0
Bacteria; Acidobacteria; Holophagae; Subgroup_10; CA002; unclassified	Otu00053, Otu00599, Otu00854	3	673	0	673	0	0	0	0	0	0	0	0	0	0	0	0	0	0	0	0	0	0	0
Bacteria; Actinobacteria; Acidimicrobiia; Acidimicrobiales; Acidimicrobiaceae; CL500-29_marine_group	Otu00117, Otu00876	2	185	0	102	0	0	0	0	8	0	0	75	0	0	0	0	0	0	0	0	0	0	0
Bacteria; Actinobacteria; Acidimicrobiia; Acidimicrobiales; Acidimicrobiaceae; Ilumatobacter	Otu00513	1	4	0	4	0	0	0	0	0	0	0	0	0	0	0	0	0	0	0	0	0	0	0
Bacteria; Actinobacteria; Acidimicrobiia; Acidimicrobiales; Acidimicrobiales_Incertae_Sedis; Candidatus_Microthrix	Otu00408	1	9	0	9	0	0	0	0	0	0	0	0	0	0	0	0	0	0	0	0	0	0	0
Bacteria; Actinobacteria; Acidimicrobiia; Acidimicrobiales; Iamiaceae; Iamia	Otu00191, Otu00239, Otu00323, Otu00371, Otu00384, Otu00538	6	193	0	28	0	0	0	18	0	0	0	0	0	0	0	0	64	0	0	0	0	83	0
Bacteria; Actinobacteria; Actinobacteria; Actinomycetales; Actinomycetaceae; Actinomyces	Otu00154, Otu00313, Otu00458, Otu00714	4	162	0	7	0	13	107	0	0	0	2	0	0	1	27	0	0	0	0	0	0	0	5
Bacteria; Actinobacteria; Actinobacteria; Bifidobacteriales; Bifidobacteriaceae; Bifidobacterium	Otu00135, Otu00607	2	157	0	0	0	0	149	0	0	0	0	0	0	0	3	0	0	0	0	0	0	0	5
Bacteria; Actinobacteria; Actinobacteria; Corynebacteriales; Corynebacteriaceae; Corynebacterium	Otu00031, Otu00032, Otu00059, Otu00140, Otu00144, Otu00149, Otu00170, Otu00179, Otu00264, Otu00327, Otu00353, Otu00357, Otu00388, Otu00658, Otu00660	15	5126	35	30	57	46	572	81	59	13	102	970	278	335	22	37	77	1486	164	601	89	8	64
Bacteria; Actinobacteria; Actinobacteria; Corynebacteriales; Dietziaceae; Dietzia	Otu00218	1	67	0	0	0	0	67	0	0	0	0	0	0	0	0	0	0	0	0	0	0	0	0
Bacteria; Actinobacteria; Actinobacteria; Corynebacteriales; Mycobacteriaceae; Mycobacterium	Otu00163, Otu00333	2	137	0	75	0	0	0	0	0	0	0	0	0	0	0	0	0	0	0	0	62	0	0
Bacteria; Actinobacteria; Actinobacteria; Corynebacteriales; Nocardiaceae; Gordonia	Otu00279	1	29	0	0	0	0	0	3	5	0	0	14	0	0	0	0	0	0	0	0	0	0	7
Bacteria; Actinobacteria; Actinobacteria; Corynebacteriales; Nocardiaceae; Rhodococcus	Otu00095, Otu00114	2	458	0	0	7	0	0	13	0	0	8	287	63	0	0	0	0	80	0	0	0	0	0
Bacteria; Actinobacteria; Actinobacteria; Frankiales; Frankiaceae; Jatrophihabitans	Otu00122	1	174	0	0	0	0	0	0	0	0	0	0	0	0	0	0	106	0	0	0	0	68	0
Bacteria; Actinobacteria; Actinobacteria; Frankiales; Geodermatophilaceae; Blastococcus	Otu00083	1	333	0	5	0	0	0	0	0	0	0	0	0	0	0	0	0	0	328	0	0	0	0
Bacteria; Actinobacteria; Actinobacteria; Frankiales; Geodermatophilaceae; unclassified	Otu00829	1	2	0	2	0	0	0	0	0	0	0	0	0	0	0	0	0	0	0	0	0	0	0
Bacteria; Actinobacteria; Actinobacteria; Frankiales; Nakamurellaceae; Nakamurella	Otu00412	1	8	0	8	0	0	0	0	0	0	0	0	0	0	0	0	0	0	0	0	0	0	0
Bacteria; Actinobacteria; Actinobacteria; Frankiales; Sporichthyaceae; hgcI_clade	Otu00255	1	42	0	0	0	0	0	0	0	0	0	0	42	0	0	0	0	0	0	0	0	0	0
Bacteria; Actinobacteria; Actinobacteria; Kineosporiales; Kineosporiaceae; Kineococcus	Otu00348	1	14	0	0	0	0	0	1	0	0	0	0	0	0	13	0	0	0	0	0	0	0	0
Bacteria; Actinobacteria; Actinobacteria; Micrococcales; Brevibacteriaceae; Brevibacterium	Otu00040, Otu00119	2	1168	0	0	0	0	0	55	0	67	0	54	318	244	0	0	0	359	0	71	0	0	0
Bacteria; Actinobacteria; Actinobacteria; Micrococcales; Cellulomonadaceae; Cellulomonas	Otu00343	1	15	0	7	0	0	0	0	0	0	0	0	0	0	0	0	0	0	0	0	8	0	0
Bacteria; Actinobacteria; Actinobacteria; Micrococcales; Dermabacteraceae; Brachybacterium	Otu00056	1	589	0	0	0	9	179	48	0	3	0	78	228	9	0	0	0	35	0	0	0	0	0
Bacteria; Actinobacteria; Actinobacteria; Micrococcales; Intrasporangiaceae; Aquipuribacter	Otu00292	1	26	0	16	0	0	0	0	0	0	0	0	0	0	0	0	0	2	0	0	0	0	8
Bacteria; Actinobacteria; Actinobacteria; Micrococcales; Intrasporangiaceae; unclassified	Otu00711	1	2	0	2	0	0	0	0	0	0	0	0	0	0	0	0	0	0	0	0	0	0	0
Bacteria; Actinobacteria; Actinobacteria; Micrococcales; Microbacteriaceae; Agromyces	Otu00069, Otu00290	2	472	0	0	27	0	179	18	0	0	2	112	0	0	0	0	0	0	115	0	13	0	6
Bacteria; Actinobacteria; Actinobacteria; Micrococcales; Microbacteriaceae; Alpinimonas	Otu00306	1	22	0	0	0	0	22	0	0	0	0	0	0	0	0	0	0	0	0	0	0	0	0
Bacteria; Actinobacteria; Actinobacteria; Micrococcales; Microbacteriaceae; Leucobacter	Otu00058	1	551	2	11	10	0	89	0	0	0	0	0	0	97	0	0	0	105	0	206	0	27	4
Bacteria; Actinobacteria; Actinobacteria; Micrococcales; Microbacteriaceae; Microbacterium	Otu00108	1	211	0	16	0	0	155	11	0	0	0	0	0	0	0	0	0	0	0	0	29	0	0
Bacteria; Actinobacteria; Actinobacteria; Micrococcales; Microbacteriaceae; unclassified	Otu00071, Otu00537, Otu00684	3	430	0	186	0	0	2	26	3	4	0	0	0	0	0	0	33	0	0	119	57	0	0
Bacteria; Actinobacteria; Actinobacteria; Micrococcales; Micrococcaceae; Arthrobacter	Otu00026	1	3353	52	0	0	22	213	0	0	0	0	409	95	137	0	0	0	483	0	1719	0	221	2
Bacteria; Actinobacteria; Actinobacteria; Micrococcales; Micrococcaceae; Kocuria	Otu00187	1	100	0	0	0	0	0	0	0	10	0	0	0	0	0	0	0	90	0	0	0	0	0
Bacteria; Actinobacteria; Actinobacteria; Micrococcales; Micrococcaceae; Micrococcus	Otu00061	1	538	15	0	0	0	110	114	14	0	4	0	58	0	0	84	0	82	0	0	0	57	0
Bacteria; Actinobacteria; Actinobacteria; Micrococcales; Micrococcaceae; Rothia	Otu00180, Otu00386	2	115	0	0	3	0	38	0	0	0	0	0	0	0	33	41	0	0	0	0	0	0	0
Bacteria; Actinobacteria; Actinobacteria; Micromonosporales; Micromonosporaceae; Actinoplanes	Otu00025	1	3829	0	3245	0	18	177	47	0	0	4	0	0	32	0	0	21	156	0	129	0	0	0
Bacteria; Actinobacteria; Actinobacteria; Micromonosporales; Micromonosporaceae; unclassified	Otu00329	1	17	0	17	0	0	0	0	0	0	0	0	0	0	0	0	0	0	0	0	0	0	0
Bacteria; Actinobacteria; Actinobacteria; Propionibacteriales; Nocardioidaceae; Aeromicrobium	Otu00120	1	176	0	0	0	0	0	0	0	0	0	128	0	0	0	0	0	0	0	0	48	0	0
Bacteria; Actinobacteria; Actinobacteria; Propionibacteriales; Nocardioidaceae; Marmoricola	Otu00146	1	142	0	0	0	0	0	0	0	0	0	0	0	18	0	0	46	0	0	78	0	0	0
Bacteria; Actinobacteria; Actinobacteria; Propionibacteriales; Nocardioidaceae; Nocardioides	Otu00067, Otu00190, Otu00237, Otu00285, Otu00286, Otu00324	6	710	0	155	0	0	70	0	0	0	0	0	0	0	0	0	38	0	0	0	0	447	0
Bacteria; Actinobacteria; Actinobacteria; Propionibacteriales; Propionibacteriaceae; Friedmanniella	Otu00340	1	16	0	4	0	0	0	0	0	0	0	0	12	0	0	0	0	0	0	0	0	0	0
Bacteria; Actinobacteria; Actinobacteria; Propionibacteriales; Propionibacteriaceae; Microlunatus	Otu00477	1	5	0	5	0	0	0	0	0	0	0	0	0	0	0	0	0	0	0	0	0	0	0
Bacteria; Actinobacteria; Actinobacteria; Propionibacteriales; Propionibacteriaceae; Propionibacterium	Otu00033, Otu00194	2	1870	22	30	22	32	325	70	52	2	18	179	63	176	7	62	11	308	261	141	31	25	33
Bacteria; Actinobacteria; Actinobacteria; Pseudonocardiales; Pseudonocardiaceae; Actinomycetospora	Otu00252	1	44	0	11	0	0	0	0	0	0	0	0	0	33	0	0	0	0	0	0	0	0	0
Bacteria; Actinobacteria; Actinobacteria; Pseudonocardiales; Pseudonocardiaceae; Pseudonocardia	Otu00220	1	66	0	0	0	0	0	0	0	0	2	0	0	0	0	0	0	0	0	0	0	64	0
Bacteria; Actinobacteria; Actinobacteria; Streptomycetales; Streptomycetaceae; Streptomyces	Otu00100	1	249	0	0	0	0	0	0	0	0	0	71	0	0	0	15	0	0	0	163	0	0	0
Bacteria; Actinobacteria; Actinobacteria; Streptosporangiales; Thermomonosporaceae; Actinoallomurus	Otu00112	1	198	0	0	0	0	0	0	0	0	0	0	0	0	0	0	0	0	0	0	0	198	0
Bacteria; Actinobacteria; Coriobacteriia; Coriobacteriales; Coriobacteriaceae; Atopobium	Otu00184	1	101	0	0	0	0	0	0	0	0	0	0	0	72	29	0	0	0	0	0	0	0	0
Bacteria; Actinobacteria; Rubrobacteria; Rubrobacterales; Rubrobacteriaceae; Rubrobacter	Otu00081	1	346	1	2	3	8	16	3	5	3	0	0	104	3	0	19	0	0	30	53	4	89	3
Bacteria; Actinobacteria; Thermoleophilia; Gaiellales; Gaiellaceae; Gaiella	Otu00442	1	6	0	6	0	0	0	0	0	0	0	0	0	0	0	0	0	0	0	0	0	0	0
Bacteria; Actinobacteria; Thermoleophilia; Solirubrobacterales; 480-2; unclassified	Otu00211, Otu00424, Otu00528	3	86	0	12	0	0	0	0	0	0	0	0	0	0	0	0	0	0	0	74	0	0	0
Bacteria; Actinobacteria; Thermoleophilia; Solirubrobacterales; Elev-16S-1332; unclassified	Otu00346	1	14	0	14	0	0	0	0	0	0	0	0	0	0	0	0	0	0	0	0	0	0	0
Bacteria; Actinobacteria; Thermoleophilia; Solirubrobacterales; Patulibacteraceae; Patulibacter	Otu00423, Otu00616	2	11	0	8	0	0	0	0	0	0	0	0	0	0	0	0	0	0	0	0	0	0	3
Bacteria; Actinobacteria; Thermoleophilia; Solirubrobacterales; Solirubrobacteraceae; Solirubrobacter	Otu00054, Otu00336	2	667	0	667	0	0	0	0	0	0	0	0	0	0	0	0	0	0	0	0	0	0	0
Bacteria; Bacteroidetes; Bacteroidia; Bacteroidales; Bacteroidaceae; Bacteroides	Otu00085, Otu00087, Otu00250, Otu00271	4	738	0	0	0	0	604	0	0	0	0	0	0	0	26	0	0	0	0	0	0	0	108
Bacteria; Bacteroidetes; Bacteroidia; Bacteroidales; Porphyromonadaceae; Porphyromonas	Otu00126	1	168	0	0	0	0	0	0	0	0	0	0	0	0	0	0	0	168	0	0	0	0	0
Bacteria; Bacteroidetes; Bacteroidia; Bacteroidales; Prevotellaceae; Prevotella	Otu00036, Otu00277, Otu00421, Otu00541, Otu00762	5	1529	1	0	0	0	1043	0	10	0	38	115	0	0	65	0	0	78	140	0	0	0	39
Bacteria; Bacteroidetes; Cytophagia; Cytophagales; Cytophagaceae; Adhaeribacter	Otu00307	1	22	0	22	0	0	0	0	0	0	0	0	0	0	0	0	0	0	0	0	0	0	0
Bacteria; Bacteroidetes; Cytophagia; Cytophagales; Cytophagaceae; Chryseolinea	Otu00283	1	28	0	28	0	0	0	0	0	0	0	0	0	0	0	0	0	0	0	0	0	0	0
Bacteria; Bacteroidetes; Cytophagia; Cytophagales; Cytophagaceae; Dyadobacter	Otu00137	1	153	0	66	0	0	0	0	0	0	0	87	0	0	0	0	0	0	0	0	0	0	0
Bacteria; Bacteroidetes; Cytophagia; Cytophagales; Cytophagaceae; Flexibacter	Otu00213	1	71	0	71	0	0	0	0	0	0	0	0	0	0	0	0	0	0	0	0	0	0	0
Bacteria; Bacteroidetes; Cytophagia; Cytophagales; Cytophagaceae; Hymenobacter	Otu00093, Otu00094, Otu00138, Otu00227	4	749	0	94	0	0	212	0	0	0	0	0	0	0	0	0	0	0	173	0	0	270	0
Bacteria; Bacteroidetes; Cytophagia; Cytophagales; Cytophagaceae; Siphonobacter	Otu00331, Otu00418	2	25	0	8	0	17	0	0	0	0	0	0	0	0	0	0	0	0	0	0	0	0	0
Bacteria; Bacteroidetes; Cytophagia; Cytophagales; Cytophagaceae; Sporocytophaga	Otu00131	1	164	0	0	0	0	0	0	0	0	0	0	164	0	0	0	0	0	0	0	0	0	0
Bacteria; Bacteroidetes; Flavobacteriia; Flavobacteriales; Cryomorphaceae; Fluviicola	Otu00148	1	139	0	0	0	0	0	0	0	0	0	0	0	0	0	0	0	0	139	0	0	0	0
Bacteria; Bacteroidetes; Flavobacteriia; Flavobacteriales; Flavobacteriaceae; Chryseobacterium	Otu00062, Otu00173, Otu00185, Otu00514	4	754	0	17	0	0	85	152	0	4	0	0	0	0	0	101	0	395	0	0	0	0	0
Bacteria; Bacteroidetes; Flavobacteriia; Flavobacteriales; Flavobacteriaceae; Cloacibacterium	Otu00048	1	790	11	5	0	0	261	50	0	0	0	0	45	104	0	0	0	69	0	0	81	158	6
Bacteria; Bacteroidetes; Flavobacteriia; Flavobacteriales; Flavobacteriaceae; Elizabethkingia	Otu00295	1	25	0	0	0	0	0	0	0	0	0	0	0	0	0	0	0	0	0	0	25	0	0
Bacteria; Bacteroidetes; Flavobacteriia; Flavobacteriales; Flavobacteriaceae; Empedobacter	Otu00111	1	200	0	0	0	0	138	0	0	0	0	0	0	0	0	0	0	0	0	0	0	0	62
Bacteria; Bacteroidetes; Flavobacteriia; Flavobacteriales; Flavobacteriaceae; Flavobacterium	Otu00037, Otu00129, Otu00358, Otu00377	4	1515	0	85	17	12	8	27	0	9	0	130	594	83	13	134	0	213	163	0	27	0	0
Bacteria; Bacteroidetes; Flavobacteriia; Flavobacteriales; Flavobacteriaceae; Weeksella	Otu00369	1	12	0	0	0	0	0	0	12	0	0	0	0	0	0	0	0	0	0	0	0	0	0
Bacteria; Bacteroidetes; Flavobacteriia; Flavobacteriales; Flavobacteriaceae; unclassified	Otu00099, Otu00204	2	335	0	0	0	0	0	0	0	0	0	0	256	0	0	0	0	0	0	79	0	0	0
Bacteria; Bacteroidetes; Sphingobacteriia; Sphingobacteriales; Chitinophagaceae; Chitinophaga	Otu00029	1	2184	55	20	15	13	240	168	0	0	83	639	0	0	0	0	0	272	114	537	0	0	28
Bacteria; Bacteroidetes; Sphingobacteriia; Sphingobacteriales; Chitinophagaceae; Ferruginibacter	Otu00223	1	62	0	62	0	0	0	0	0	0	0	0	0	0	0	0	0	0	0	0	0	0	0
Bacteria; Bacteroidetes; Sphingobacteriia; Sphingobacteriales; Chitinophagaceae; Filimonas	Otu00160	1	123	0	0	0	0	0	0	0	0	0	0	0	0	0	0	0	0	123	0	0	0	0
Bacteria; Bacteroidetes; Sphingobacteriia; Sphingobacteriales; Chitinophagaceae; Flavisolibacter	Otu00102	1	247	0	247	0	0	0	0	0	0	0	0	0	0	0	0	0	0	0	0	0	0	0
Bacteria; Bacteroidetes; Sphingobacteriia; Sphingobacteriales; Chitinophagaceae; Sediminibacterium	Otu00305	1	22	0	0	0	0	0	0	0	0	22	0	0	0	0	0	0	0	0	0	0	0	0
Bacteria; Bacteroidetes; Sphingobacteriia; Sphingobacteriales; Chitinophagaceae; Segetibacter	Otu00178	1	105	0	105	0	0	0	0	0	0	0	0	0	0	0	0	0	0	0	0	0	0	0
Bacteria; Bacteroidetes; Sphingobacteriia; Sphingobacteriales; Chitinophagaceae; Taibaiella	Otu00130, Otu00164	2	285	0	0	0	0	119	0	0	0	0	166	0	0	0	0	0	0	0	0	0	0	0
Bacteria; Bacteroidetes; Sphingobacteriia; Sphingobacteriales; Chitinophagaceae; Terrimonas	Otu00246	1	47	0	47	0	0	0	0	0	0	0	0	0	0	0	0	0	0	0	0	0	0	0
Bacteria; Bacteroidetes; Sphingobacteriia; Sphingobacteriales; Chitinophagaceae; unclassified	Otu00224, Otu00269, Otu00270, Otu00298	4	157	0	12	48	0	0	0	0	0	35	0	0	1	0	0	0	0	0	61	0	0	0
Bacteria; Bacteroidetes; Sphingobacteriia; Sphingobacteriales; Saprospiraceae; unclassified	Otu00175	1	109	0	0	0	0	0	0	0	0	0	109	0	0	0	0	0	0	0	0	0	0	0
Bacteria; Bacteroidetes; Sphingobacteriia; Sphingobacteriales; Sphingobacteriaceae; Arcticibacter	Otu00188	1	98	0	0	0	0	0	0	0	0	0	0	0	0	0	0	0	0	0	0	0	98	0
Bacteria; Bacteroidetes; Sphingobacteriia; Sphingobacteriales; Sphingobacteriaceae; Mucilaginibacter	Otu00216	1	69	0	69	0	0	0	0	0	0	0	0	0	0	0	0	0	0	0	0	0	0	0
Bacteria; Bacteroidetes; Sphingobacteriia; Sphingobacteriales; Sphingobacteriaceae; Pedobacter	Otu00764	1	2	0	2	0	0	0	0	0	0	0	0	0	0	0	0	0	0	0	0	0	0	0
Bacteria; Bacteroidetes; Sphingobacteriia; Sphingobacteriales; Sphingobacteriaceae; Sphingobacterium	Otu00022, Otu00074, Otu00186, Otu00214	4	6201	100	20	0	0	238	59	736	1929	764	83	0	24	62	0	438	147	0	283	0	0	1318
Bacteria; Bacteroidetes; Sphingobacteriia; Sphingobacteriales; WCHB1-69; unclassified	Otu00193	1	96	0	0	0	0	96	0	0	0	0	0	0	0	0	0	0	0	0	0	0	0	0
Bacteria; Chloroflexi; Anaerolineae; Anaerolineales; Anaerolineaceae; unclassified	Otu00265, Otu00382, Otu00732, Otu00733	4	53	0	53	0	0	0	0	0	0	0	0	0	0	0	0	0	0	0	0	0	0	0
Bacteria; Cyanobacteria; Cyanobacteria; SubsectionII; FamilyII; Chroococcidiopsis	Otu00325	1	18	18	0	0	0	0	0	0	0	0	0	0	0	0	0	0	0	0	0	0	0	0
Bacteria; Deinococcus-Thermus; Deinococci; Deinococcales; Deinococcaceae; Deinococcus	Otu00141, Otu00302	2	174	0	0	0	0	0	0	0	0	0	105	0	46	0	0	0	0	0	0	23	0	0
Bacteria; Deinococcus-Thermus; Deinococci; Thermales; Thermaceae; Thermus	Otu00086	1	329	0	0	0	0	0	0	0	9	0	0	0	0	0	0	0	0	320	0	0	0	0
Bacteria; Firmicutes; Bacilli; Bacillales; Bacillaceae; Anoxybacillus	Otu00281	1	29	0	0	0	0	0	29	0	0	0	0	0	0	0	0	0	0	0	0	0	0	0
Bacteria; Firmicutes; Bacilli; Bacillales; Bacillaceae; Bacillus	Otu00055, Otu00068, Otu00287, Otu00399	4	1087	2	6	27	49	0	161	17	9	16	186	105	0	24	66	80	149	0	175	0	0	15
Bacteria; Firmicutes; Bacilli; Bacillales; Bacillaceae; Geobacillus	Otu00334	1	17	0	0	0	0	0	0	0	0	12	0	0	0	0	0	0	0	0	0	0	0	5
Bacteria; Firmicutes; Bacilli; Bacillales; Family_X; Thermicanus	Otu00124	1	170	0	0	0	0	0	0	0	0	0	129	0	0	0	0	0	0	0	0	41	0	0
Bacteria; Firmicutes; Bacilli; Bacillales; Family_XI; Gemella	Otu00205	1	79	0	0	0	0	0	0	0	0	0	0	0	0	0	0	0	79	0	0	0	0	0
Bacteria; Firmicutes; Bacilli; Bacillales; Family_XII; Exiguobacterium	Otu00127	1	168	0	0	0	0	0	0	0	0	0	0	0	0	0	21	0	0	0	147	0	0	0
Bacteria; Firmicutes; Bacilli; Bacillales; Paenibacillaceae; Brevibacillus	Otu00016, Otu00321, Otu00799, Otu00819	4	12501	317	261	250	82	1883	621	63	22	397	1187	377	43	0	68	0	1151	1760	3781	0	0	238
Bacteria; Firmicutes; Bacilli; Bacillales; Paenibacillaceae; Paenibacillus	Otu00024, Otu00027, Otu00121	3	7080	185	100	149	22	1052	335	23	2	165	1457	0	69	0	0	0	812	1126	1488	0	0	95
Bacteria; Firmicutes; Bacilli; Bacillales; Paenibacillaceae; unclassified	Otu00221, Otu00800	2	66	14	0	0	0	0	0	0	0	0	0	0	50	0	0	0	0	0	0	0	0	2
Bacteria; Firmicutes; Bacilli; Bacillales; Planococcaceae; Lysinibacillus	Otu00401	1	9	0	0	0	0	9	0	0	0	0	0	0	0	0	0	0	0	0	0	0	0	0
Bacteria; Firmicutes; Bacilli; Bacillales; Planococcaceae; unclassified	Otu00189	1	98	0	0	0	0	0	0	0	0	0	0	0	0	0	0	0	0	98	0	0	0	0
Bacteria; Firmicutes; Bacilli; Bacillales; Staphylococcaceae; Jeotgalicoccus	Otu00414	1	8	0	0	0	0	0	0	0	0	0	0	0	0	0	8	0	0	0	0	0	0	0
Bacteria; Firmicutes; Bacilli; Bacillales; Staphylococcaceae; Staphylococcus	Otu00004, Otu00820	2	348025	369	3432	198	30	467	180	3	21	24	196959	115520	27185	68	86	146	2190	561	150	145	250	41
Bacteria; Firmicutes; Bacilli; Bacillales; Staphylococcaceae; unclassified	Otu00476, Otu00495, Otu00550, Otu00792, Otu00795, Otu00797, Otu00798, Otu00806, Otu00813, Otu00814, Otu00815, Otu00818, Otu00821, Otu00822	14	34	0	1	0	0	0	0	0	0	0	28	2	3	0	0	0	0	0	0	0	0	0
Bacteria; Firmicutes; Bacilli; Lactobacillales; Aerococcaceae; unclassified	Otu00390	1	10	0	0	0	0	0	0	0	0	10	0	0	0	0	0	0	0	0	0	0	0	0
Bacteria; Firmicutes; Bacilli; Lactobacillales; Carnobacteriaceae; Atopostipes	Otu00064, Otu00104	2	745	0	0	0	0	0	0	0	0	0	0	0	234	0	0	0	0	511	0	0	0	0
Bacteria; Firmicutes; Bacilli; Lactobacillales; Carnobacteriaceae; Dolosigranulum	Otu00366	1	13	0	0	0	0	0	0	0	0	0	0	0	0	0	0	0	0	0	13	0	0	0
Bacteria; Firmicutes; Bacilli; Lactobacillales; Enterococcaceae; Enterococcus	Otu00012	1	35319	160	101	40	140	268	0	535	259	7531	281	276	671	16	2965	43	12207	73	2785	565	6212	191
Bacteria; Firmicutes; Bacilli; Lactobacillales; Lactobacillaceae; Lactobacillus	Otu00319, Otu00381	2	31	10	10	0	0	0	0	11	0	0	0	0	0	0	0	0	0	0	0	0	0	0
Bacteria; Firmicutes; Bacilli; Lactobacillales; Leuconostocaceae; Leuconostoc	Otu00274	1	31	0	0	0	0	0	0	0	0	0	0	0	31	0	0	0	0	0	0	0	0	0
Bacteria; Firmicutes; Bacilli; Lactobacillales; Streptococcaceae; Streptococcus	Otu00034, Otu00192	2	1748	0	0	0	0	367	113	67	0	23	0	244	191	225	0	0	393	75	0	0	0	50
Bacteria; Firmicutes; Clostridia; Clostridiales; Clostridiaceae_1; Clostridium_sensu_stricto_1	Otu00360	1	13	0	0	0	13	0	0	0	0	0	0	0	0	0	0	0	0	0	0	0	0	0
Bacteria; Firmicutes; Clostridia; Clostridiales; Defluviitaleaceae; Incertae_Sedis	Otu00142	1	150	0	0	0	0	0	0	31	0	0	0	119	0	0	0	0	0	0	0	0	0	0
Bacteria; Firmicutes; Clostridia; Clostridiales; Family_XI; Anaerococcus	Otu00052, Otu00090, Otu00169	3	1154	6	0	0	0	166	34	0	0	0	104	0	0	0	0	0	133	203	312	0	196	0
Bacteria; Firmicutes; Clostridia; Clostridiales; Family_XI; Finegoldia	Otu00097, Otu00328	2	278	0	0	0	0	74	0	18	0	0	0	0	0	0	0	0	186	0	0	0	0	0
Bacteria; Firmicutes; Clostridia; Clostridiales; Family_XI; Peptoniphilus	Otu00089	1	314	0	0	36	0	0	0	0	0	0	0	0	80	0	0	0	0	198	0	0	0	0
Bacteria; Firmicutes; Clostridia; Clostridiales; Family_XIII; Incertae_Sedis	Otu00267	1	37	0	0	0	0	0	0	0	0	0	0	0	0	37	0	0	0	0	0	0	0	0
Bacteria; Firmicutes; Clostridia; Clostridiales; Family_XIII; unclassified	Otu00303	1	23	0	0	0	0	0	0	0	0	0	0	0	0	23	0	0	0	0	0	0	0	0
Bacteria; Firmicutes; Clostridia; Clostridiales; Lachnospiraceae; Blautia	Otu00167, Otu00198, Otu00228	3	268	0	0	0	0	268	0	0	0	0	0	0	0	0	0	0	0	0	0	0	0	0
Bacteria; Firmicutes; Clostridia; Clostridiales; Lachnospiraceae; Dorea	Otu00238	1	52	0	0	0	0	52	0	0	0	0	0	0	0	0	0	0	0	0	0	0	0	0
Bacteria; Firmicutes; Clostridia; Clostridiales; Lachnospiraceae; Incertae_Sedis	Otu00165	1	119	0	0	0	0	119	0	0	0	0	0	0	0	0	0	0	0	0	0	0	0	0
Bacteria; Firmicutes; Clostridia; Clostridiales; Lachnospiraceae; Oribacterium	Otu00308	1	22	0	0	0	0	0	0	0	0	0	0	0	0	22	0	0	0	0	0	0	0	0
Bacteria; Firmicutes; Clostridia; Clostridiales; Lachnospiraceae; unclassified	Otu00051, Otu00242, Otu00310, Otu00661	4	803	0	0	0	0	647	22	9	0	0	0	0	0	0	0	0	0	0	125	0	0	0
Bacteria; Firmicutes; Clostridia; Clostridiales; Ruminococcaceae; Faecalibacterium	Otu00039	1	1001	0	0	0	0	541	0	0	0	28	0	0	0	0	0	0	344	0	0	0	0	88
Bacteria; Firmicutes; Clostridia; Clostridiales; Ruminococcaceae; Incertae_Sedis	Otu00147	1	139	0	0	0	0	139	0	0	0	0	0	0	0	0	0	0	0	0	0	0	0	0
Bacteria; Firmicutes; Clostridia; Clostridiales; Ruminococcaceae; Ruminococcus	Otu00139, Otu00197, Otu00374	3	255	0	0	0	0	131	0	0	0	22	0	0	0	0	0	0	91	0	0	0	0	11
Bacteria; Firmicutes; Clostridia; Clostridiales; Ruminococcaceae; unclassified	Otu00235	1	54	0	0	0	0	54	0	0	0	0	0	0	0	0	0	0	0	0	0	0	0	0
Bacteria; Firmicutes; Clostridia; Thermoanaerobacterales; Family_III; Thermoanaerobacterium	Otu00210	1	77	0	0	0	0	0	0	0	0	0	0	0	0	0	0	0	77	0	0	0	0	0
Bacteria; Firmicutes; Erysipelotrichia; Erysipelotrichales; Erysipelotrichaceae; Incertae_Sedis	Otu00008	1	62542	0	70	0	99	1	65	96	0	67	1257	304	0	78	26615	285	1	0	0	10041	12730	10833
Bacteria; Firmicutes; Erysipelotrichia; Erysipelotrichales; Erysipelotrichaceae; unclassified	Otu00101, Otu00444, Otu00508, Otu00536	4	261	0	0	0	0	248	0	0	0	0	0	0	0	0	5	0	0	0	0	3	3	2
Bacteria; Firmicutes; Negativicutes; Selenomonadales; Veillonellaceae; Dialister	Otu00258	1	41	0	0	0	0	41	0	0	0	0	0	0	0	0	0	0	0	0	0	0	0	0
Bacteria; Firmicutes; Negativicutes; Selenomonadales; Veillonellaceae; Veillonella	Otu00134	1	158	0	0	0	0	0	0	0	0	0	0	0	0	52	106	0	0	0	0	0	0	0
Bacteria; Firmicutes; Negativicutes; Selenomonadales; Veillonellaceae; unclassified	Otu00337	1	16	0	0	0	0	0	0	0	0	16	0	0	0	0	0	0	0	0	0	0	0	0
Bacteria; Fusobacteria; Fusobacteriia; Fusobacteriales; Fusobacteriaceae; Fusobacterium	Otu00116	1	194	0	0	0	0	0	0	0	0	0	112	0	0	75	1	0	0	0	0	0	0	6
Bacteria; Fusobacteria; Fusobacteriia; Fusobacteriales; Leptotrichiaceae; Leptotrichia	Otu00297	1	24	0	0	0	0	0	0	0	0	0	0	0	0	24	0	0	0	0	0	0	0	0
Bacteria; Gemmatimonadetes; Gemmatimonadetes; Gemmatimonadales; Gemmatimonadaceae; Gemmatimonas	Otu00263	1	39	0	0	0	0	0	0	0	0	0	0	0	0	0	0	39	0	0	0	0	0	0
Bacteria; Planctomycetes; Phycisphaerae; Phycisphaerales; Phycisphaeraceae; SM1A02	Otu00229, Otu00493, Otu00737	3	64	0	0	0	0	0	0	0	0	0	0	64	0	0	0	0	0	0	0	0	0	0
Bacteria; Planctomycetes; Planctomycetacia; Planctomycetales; Planctomycetaceae; Gemmata	Otu00296, Otu00413, Otu00416	3	40	0	40	0	0	0	0	0	0	0	0	0	0	0	0	0	0	0	0	0	0	0
Bacteria; Planctomycetes; Planctomycetacia; Planctomycetales; Planctomycetaceae; Isosphaera	Otu00072	1	420	0	0	0	0	0	0	0	0	0	0	0	0	0	0	0	0	0	0	0	420	0
Bacteria; Planctomycetes; Planctomycetacia; Planctomycetales; Planctomycetaceae; Pir4_lineage	Otu00363	1	13	0	13	0	0	0	0	0	0	0	0	0	0	0	0	0	0	0	0	0	0	0
Bacteria; Planctomycetes; Planctomycetacia; Planctomycetales; Planctomycetaceae; Pirellula	Otu00407	1	9	0	0	0	0	0	9	0	0	0	0	0	0	0	0	0	0	0	0	0	0	0
Bacteria; Planctomycetes; Planctomycetacia; Planctomycetales; Planctomycetaceae; Planctomyces	Otu00107	1	223	0	223	0	0	0	0	0	0	0	0	0	0	0	0	0	0	0	0	0	0	0
Bacteria; Planctomycetes; Planctomycetacia; Planctomycetales; Planctomycetaceae; unclassified	Otu00367, Otu00398	2	22	0	9	0	0	0	0	0	13	0	0	0	0	0	0	0	0	0	0	0	0	0
Bacteria; Proteobacteria; Alphaproteobacteria; Caulobacterales; Caulobacteraceae; Asticcacaulis	Otu00047, Otu00375	2	803	0	11	0	0	0	0	0	0	0	0	0	0	0	0	0	0	0	0	0	792	0
Bacteria; Proteobacteria; Alphaproteobacteria; Caulobacterales; Caulobacteraceae; Brevundimonas	Otu00096	1	262	0	0	0	26	0	0	0	0	25	0	0	0	0	0	49	0	0	136	0	0	26
Bacteria; Proteobacteria; Alphaproteobacteria; Caulobacterales; Caulobacteraceae; Caulobacter	Otu00314	1	21	0	0	21	0	0	0	0	0	0	0	0	0	0	0	0	0	0	0	0	0	0
Bacteria; Proteobacteria; Alphaproteobacteria; Caulobacterales; Caulobacteraceae; Phenylobacterium	Otu00208, Otu00299	2	102	0	24	0	0	0	0	0	0	0	78	0	0	0	0	0	0	0	0	0	0	0
Bacteria; Proteobacteria; Alphaproteobacteria; Caulobacterales; Caulobacteraceae; unclassified	Otu00042	1	962	0	461	0	0	53	0	0	0	0	0	0	0	0	0	0	0	0	276	117	0	55
Bacteria; Proteobacteria; Alphaproteobacteria; Caulobacterales; Hyphomonadaceae; Woodsholea	Otu00233	1	55	0	55	0	0	0	0	0	0	0	0	0	0	0	0	0	0	0	0	0	0	0
Bacteria; Proteobacteria; Alphaproteobacteria; Rhizobiales; 1174-901-12; unclassified	Otu00438	1	6	0	0	0	0	0	0	0	6	0	0	0	0	0	0	0	0	0	0	0	0	0
Bacteria; Proteobacteria; Alphaproteobacteria; Rhizobiales; Beijerinckiaceae; Methylorosula	Otu00339	1	16	0	16	0	0	0	0	0	0	0	0	0	0	0	0	0	0	0	0	0	0	0
Bacteria; Proteobacteria; Alphaproteobacteria; Rhizobiales; Bradyrhizobiaceae; Afipia	Otu00352	1	14	0	0	0	0	0	0	0	0	0	0	0	0	0	0	0	13	0	1	0	0	0
Bacteria; Proteobacteria; Alphaproteobacteria; Rhizobiales; Bradyrhizobiaceae; Bosea	Otu00043, Otu00665	2	939	18	150	47	24	281	12	0	0	6	70	0	0	0	0	0	323	0	0	0	0	8
Bacteria; Proteobacteria; Alphaproteobacteria; Rhizobiales; Bradyrhizobiaceae; Bradyrhizobium	Otu00009	1	52077	1289	1276	1534	394	10810	2584	110	33	1570	6592	642	896	27	2	107	6703	7690	6986	108	2462	262
Bacteria; Proteobacteria; Alphaproteobacteria; Rhizobiales; Bradyrhizobiaceae; unclassified	Otu00092, Otu00482, Otu00558, Otu00663	4	291	2	2	0	0	0	0	0	0	1	1	80	0	0	0	0	80	0	3	0	122	0
Bacteria; Proteobacteria; Alphaproteobacteria; Rhizobiales; Brucellaceae; Daeguia	Otu00671	1	2	0	0	0	0	0	0	0	0	2	0	0	0	0	0	0	0	0	0	0	0	0
Bacteria; Proteobacteria; Alphaproteobacteria; Rhizobiales; Brucellaceae; unclassified	Otu00021, Otu00503, Otu00531	3	7312	24	27	33	0	260	58	1188	1515	1750	229	0	123	0	0	0	92	100	393	155	898	467
Bacteria; Proteobacteria; Alphaproteobacteria; Rhizobiales; Hyphomicrobiaceae; Devosia	Otu00080, Otu00132, Otu00168, Otu00251	4	673	0	118	0	0	0	0	0	0	0	0	0	44	0	0	0	0	0	164	0	347	0
Bacteria; Proteobacteria; Alphaproteobacteria; Rhizobiales; Hyphomicrobiaceae; Hyphomicrobium	Otu00082, Otu00356	2	356	0	8	0	0	0	0	6	0	0	0	0	0	0	0	0	0	0	0	0	342	0
Bacteria; Proteobacteria; Alphaproteobacteria; Rhizobiales; Hyphomicrobiaceae; Pedomicrobium	Otu00315	1	20	0	20	0	0	0	0	0	0	0	0	0	0	0	0	0	0	0	0	0	0	0
Bacteria; Proteobacteria; Alphaproteobacteria; Rhizobiales; Hyphomicrobiaceae; Rhodoplanes	Otu00195, Otu00196, Otu00207, Otu00405	4	271	0	193	0	0	0	0	0	0	0	0	0	78	0	0	0	0	0	0	0	0	0
Bacteria; Proteobacteria; Alphaproteobacteria; Rhizobiales; Methylobacteriaceae; Methylobacterium	Otu00013, Otu00018, Otu00060, Otu00103, Otu00125, Otu00483, Otu00542, Otu00557	8	38762	626	550	1021	217	6820	2499	235	14	1472	4648	589	269	1	254	55	8106	3207	7618	172	96	293
Bacteria; Proteobacteria; Alphaproteobacteria; Rhizobiales; Methylobacteriaceae; Microvirga	Otu00066, Otu00256	2	533	0	61	40	0	114	0	41	0	21	0	0	66	0	0	0	81	109	0	0	0	0
Bacteria; Proteobacteria; Alphaproteobacteria; Rhizobiales; Phyllobacteriaceae; Aminobacter	Otu00174	1	110	0	0	0	0	0	0	0	0	0	0	0	0	0	0	0	0	0	110	0	0	0
Bacteria; Proteobacteria; Alphaproteobacteria; Rhizobiales; Phyllobacteriaceae; Aquamicrobium	Otu00293	1	26	0	0	0	0	0	0	0	0	0	0	0	0	0	0	0	0	0	0	26	0	0
Bacteria; Proteobacteria; Alphaproteobacteria; Rhizobiales; Phyllobacteriaceae; Mesorhizobium	Otu00451	1	6	0	6	0	0	0	0	0	0	0	0	0	0	0	0	0	0	0	0	0	0	0
Bacteria; Proteobacteria; Alphaproteobacteria; Rhizobiales; Phyllobacteriaceae; unclassified	Otu00063, Otu00161	2	649	0	126	0	0	0	0	0	0	0	0	0	0	0	0	0	0	0	0	0	523	0
Bacteria; Proteobacteria; Alphaproteobacteria; Rhizobiales; Rhizobiaceae; Rhizobium	Otu00015, Otu00065, Otu00241	3	18402	35	119	0	72	101	74	5009	3755	7723	75	0	40	0	3	0	0	0	0	166	251	979
Bacteria; Proteobacteria; Alphaproteobacteria; Rhizobiales; Rhizobiaceae; Shinella	Otu00262	1	39	0	39	0	0	0	0	0	0	0	0	0	0	0	0	0	0	0	0	0	0	0
Bacteria; Proteobacteria; Alphaproteobacteria; Rhizobiales; Rhizobiales_Incertae_Sedis; Rhizomicrobium	Otu00088, Otu00171	2	438	0	2	0	0	0	0	0	0	0	0	0	0	0	0	0	0	0	0	0	436	0
Bacteria; Proteobacteria; Alphaproteobacteria; Rhizobiales; Xanthobacteraceae; Pseudolabrys	Otu00109	1	202	0	0	0	0	0	0	0	0	0	0	0	0	0	0	0	0	0	0	0	202	0
Bacteria; Proteobacteria; Alphaproteobacteria; Rhizobiales; Xanthobacteraceae; unclassified	Otu00272	1	34	8	10	0	0	0	0	0	0	16	0	0	0	0	0	0	0	0	0	0	0	0
Bacteria; Proteobacteria; Alphaproteobacteria; Rhizobiales; alphaI_cluster; unclassified	Otu00355	1	14	0	0	0	0	0	0	0	0	14	0	0	0	0	0	0	0	0	0	0	0	0
Bacteria; Proteobacteria; Alphaproteobacteria; Rhodobacterales; Rhodobacteraceae; Amaricoccus	Otu00234, Otu00487	2	59	0	7	0	0	0	0	0	0	0	0	0	52	0	0	0	0	0	0	0	0	0
Bacteria; Proteobacteria; Alphaproteobacteria; Rhodobacterales; Rhodobacteraceae; Paracoccus	Otu00044, Otu00118	2	1081	11	16	0	0	0	3	0	16	0	177	1	73	0	0	0	598	0	0	33	140	13
Bacteria; Proteobacteria; Alphaproteobacteria; Rhodobacterales; Rhodobacteraceae; Rhodobacter	Otu00522	1	4	0	4	0	0	0	0	0	0	0	0	0	0	0	0	0	0	0	0	0	0	0
Bacteria; Proteobacteria; Alphaproteobacteria; Rhodobacterales; Rhodobacteraceae; Rubellimicrobium	Otu00461	1	5	0	5	0	0	0	0	0	0	0	0	0	0	0	0	0	0	0	0	0	0	0
Bacteria; Proteobacteria; Alphaproteobacteria; Rhodobacterales; Rhodobacteraceae; Thioclava	Otu00115	1	194	0	0	0	0	194	0	0	0	0	0	0	0	0	0	0	0	0	0	0	0	0
Bacteria; Proteobacteria; Alphaproteobacteria; Rhodospirillales; Acetobacteraceae; Acetobacter	Otu00397	1	9	1	0	0	0	1	0	7	0	0	0	0	0	0	0	0	0	0	0	0	0	0
Bacteria; Proteobacteria; Alphaproteobacteria; Rhodospirillales; Acetobacteraceae; Gluconobacter	Otu00247	1	47	0	0	0	0	0	0	0	0	0	0	0	47	0	0	0	0	0	0	0	0	0
Bacteria; Proteobacteria; Alphaproteobacteria; Rhodospirillales; Acetobacteraceae; Roseomonas	Otu00078, Otu00523	2	367	0	0	0	0	0	0	0	230	133	0	0	0	0	0	0	0	0	0	0	0	4
Bacteria; Proteobacteria; Alphaproteobacteria; Rhodospirillales; Acetobacteraceae; unclassified	Otu00076, Otu00867	2	369	0	253	0	0	0	0	0	0	0	0	0	0	0	0	0	0	115	1	0	0	0
Bacteria; Proteobacteria; Alphaproteobacteria; Rhodospirillales; Rhodospirillaceae; Azospirillum	Otu00433	1	7	0	0	0	0	0	0	0	0	0	0	0	0	0	0	0	0	0	0	0	0	7
Bacteria; Proteobacteria; Alphaproteobacteria; Rhodospirillales; Rhodospirillales_Incertae_Sedis; Candidatus_Alysiosphaera	Otu00225	1	60	0	60	0	0	0	0	0	0	0	0	0	0	0	0	0	0	0	0	0	0	0
Bacteria; Proteobacteria; Alphaproteobacteria; Rhodospirillales; Rhodospirillales_Incertae_Sedis; Reyranella	Otu00383	1	11	0	11	0	0	0	0	0	0	0	0	0	0	0	0	0	0	0	0	0	0	0
Bacteria; Proteobacteria; Alphaproteobacteria; Rickettsiales; Anaplasmataceae; Wolbachia	Otu00030	1	2047	0	0	0	0	0	0	0	0	0	2047	0	0	0	0	0	0	0	0	0	0	0
Bacteria; Proteobacteria; Alphaproteobacteria; Rickettsiales; Rickettsiaceae; Rickettsia	Otu00143	1	149	0	0	0	0	149	0	0	0	0	0	0	0	0	0	0	0	0	0	0	0	0
Bacteria; Proteobacteria; Alphaproteobacteria; Sphingomonadales; Ellin6055; unclassified	Otu00309	1	22	0	22	0	0	0	0	0	0	0	0	0	0	0	0	0	0	0	0	0	0	0
Bacteria; Proteobacteria; Alphaproteobacteria; Sphingomonadales; Erythrobacteraceae; Altererythrobacter	Otu00070, Otu00073	2	840	0	495	42	0	0	0	0	0	0	0	303	0	0	0	0	0	0	0	0	0	0
Bacteria; Proteobacteria; Alphaproteobacteria; Sphingomonadales; JG34-KF-161; unclassified	Otu00230	1	58	0	58	0	0	0	0	0	0	0	0	0	0	0	0	0	0	0	0	0	0	0
Bacteria; Proteobacteria; Alphaproteobacteria; Sphingomonadales; Sphingomonadaceae; Novosphingobium	Otu00049, Otu00345	2	799	0	0	0	0	0	0	0	12	14	320	0	0	0	453	0	0	0	0	0	0	0
Bacteria; Proteobacteria; Alphaproteobacteria; Sphingomonadales; Sphingomonadaceae; Sphingobium	Otu00106, Otu00200	2	319	14	30	0	0	0	0	0	0	0	90	0	0	0	0	0	0	0	0	0	0	185
Bacteria; Proteobacteria; Alphaproteobacteria; Sphingomonadales; Sphingomonadaceae; Sphingomonas	Otu00011, Otu00019, Otu00133, Otu00199, Otu00219, Otu00322, Otu00341	7	52255	796	464	1148	666	6989	2938	371	154	1925	5389	267	304	8	181	167	9354	6991	12535	41	1263	304
Bacteria; Proteobacteria; Alphaproteobacteria; Sphingomonadales; Sphingomonadaceae; Sphingopyxis	Otu00253	1	44	0	0	0	0	0	0	0	0	0	0	0	0	0	44	0	0	0	0	0	0	0
Bacteria; Proteobacteria; Alphaproteobacteria; Sphingomonadales; Sphingomonadaceae; unclassified	Otu00311, Otu00518	2	25	0	25	0	0	0	0	0	0	0	0	0	0	0	0	0	0	0	0	0	0	0
Bacteria; Proteobacteria; Betaproteobacteria; Burkholderiales; Alcaligenaceae; Alcaligenes	Otu00245	1	48	1	3	9	0	0	0	0	0	0	0	0	0	0	0	0	0	0	30	5	0	0
Bacteria; Proteobacteria; Betaproteobacteria; Burkholderiales; Alcaligenaceae; Bordetella	Otu00075	1	376	16	0	0	0	0	0	0	0	1	0	199	27	0	0	0	0	0	0	0	0	133
Bacteria; Proteobacteria; Betaproteobacteria; Burkholderiales; Alcaligenaceae; Pigmentiphaga	Otu00431	1	7	0	0	0	0	0	0	0	0	0	0	0	0	0	0	0	0	0	0	0	0	7
Bacteria; Proteobacteria; Betaproteobacteria; Burkholderiales; Burkholderiaceae; Burkholderia	Otu00020, Otu00057	2	9504	0	0	0	0	0	0	0	0	0	0	64	0	29	7466	1357	0	0	0	0	588	0
Bacteria; Proteobacteria; Betaproteobacteria; Burkholderiales; Burkholderiaceae; Cupriavidus	Otu00006, Otu00736	2	115222	1174	454	1055	517	10780	3647	133	18	1613	7185	1353	1502	16	33862	1264	10079	11412	25441	282	2590	845
Bacteria; Proteobacteria; Betaproteobacteria; Burkholderiales; Burkholderiaceae; Polynucleobacter	Otu00320	1	19	0	0	0	19	0	0	0	0	0	0	0	0	0	0	0	0	0	0	0	0	0
Bacteria; Proteobacteria; Betaproteobacteria; Burkholderiales; Burkholderiaceae; Ralstonia	Otu00017	1	12178	0	0	1	212	687	70	30	0	24	1	119	104	0	2	200	167	204	129	3339	6864	25
Bacteria; Proteobacteria; Betaproteobacteria; Burkholderiales; Burkholderiaceae; unclassified	Otu00582	1	3	1	0	0	0	1	0	0	0	1	0	0	0	0	0	0	0	0	0	0	0	0
Bacteria; Proteobacteria; Betaproteobacteria; Burkholderiales; Comamonadaceae; Aquabacterium	Otu00113	1	197	0	20	0	0	0	0	0	0	0	106	0	0	0	0	0	71	0	0	0	0	0
Bacteria; Proteobacteria; Betaproteobacteria; Burkholderiales; Comamonadaceae; Polaromonas	Otu00417	1	8	0	8	0	0	0	0	0	0	0	0	0	0	0	0	0	0	0	0	0	0	0
Bacteria; Proteobacteria; Betaproteobacteria; Burkholderiales; Comamonadaceae; Roseateles	Otu00014	1	24365	6	55	1	125	398	31	1177	2326	3431	95	142	37	7	4	0	957	0	152	3857	11495	69
Bacteria; Proteobacteria; Betaproteobacteria; Burkholderiales; Comamonadaceae; Tepidimonas	Otu00226	1	60	14	0	0	0	46	0	0	0	0	0	0	0	0	0	0	0	0	0	0	0	0
Bacteria; Proteobacteria; Betaproteobacteria; Burkholderiales; Comamonadaceae; unclassified	Otu00045, Otu00079, Otu00098, Otu00430, Otu00576, Otu00581, Otu00583, Otu00739, Otu00770	9	1503	0	210	8	0	123	30	3	8	10	0	0	0	0	151	0	112	71	11	84	429	253
Bacteria; Proteobacteria; Betaproteobacteria; Burkholderiales; Oxalobacteraceae; Massilia	Otu00023	1	5185	9	826	0	0	36	58	0	1	5	15	619	445	0	61	0	126	170	197	704	1656	257
Bacteria; Proteobacteria; Betaproteobacteria; Burkholderiales; Oxalobacteraceae; unclassified	Otu00201, Otu00257, Otu00734, Otu00738	4	134	0	43	0	0	0	2	0	0	0	52	0	0	0	0	0	0	0	0	34	3	0
Bacteria; Proteobacteria; Betaproteobacteria; Methylophilales; Methylophilaceae; Methylophilus	Otu00276	1	30	0	4	21	0	0	0	4	0	0	0	0	0	0	0	0	0	0	0	0	0	1
Bacteria; Proteobacteria; Betaproteobacteria; Neisseriales; Neisseriaceae; Neisseria	Otu00359	1	13	5	0	4	0	0	0	0	0	4	0	0	0	0	0	0	0	0	0	0	0	0
Bacteria; Proteobacteria; Betaproteobacteria; Neisseriales; Neisseriaceae; unclassified	Otu00434	1	7	0	7	0	0	0	0	0	0	0	0	0	0	0	0	0	0	0	0	0	0	0
Bacteria; Proteobacteria; Betaproteobacteria; Rhodocyclales; Rhodocyclaceae; Zoogloea	Otu00294	1	26	0	0	0	0	0	0	0	0	0	0	0	0	0	0	0	0	0	0	26	0	0
Bacteria; Proteobacteria; Deltaproteobacteria; Bdellovibrionales; Bacteriovoracaceae; Peredibacter	Otu00490	1	4	0	0	0	0	4	0	0	0	0	0	0	0	0	0	0	0	0	0	0	0	0
Bacteria; Proteobacteria; Deltaproteobacteria; Desulfovibrionales; Desulfovibrionaceae; Bilophila	Otu00449	1	6	0	0	0	0	0	0	0	0	6	0	0	0	0	0	0	0	0	0	0	0	0
Bacteria; Proteobacteria; Deltaproteobacteria; Myxococcales; 0319-6G20; unclassified	Otu00301, Otu00312	2	44	0	21	0	0	0	0	17	6	0	0	0	0	0	0	0	0	0	0	0	0	0
Bacteria; Proteobacteria; Deltaproteobacteria; Myxococcales; Polyangiaceae; Sorangium	Otu00151, Otu00291	2	162	0	0	0	0	0	0	0	0	0	0	136	0	0	0	26	0	0	0	0	0	0
Bacteria; Proteobacteria; Gammaproteobacteria; Aeromonadales; Aeromonadaceae; unclassified	Otu00392	1	10	0	0	0	0	0	0	0	0	0	0	0	0	0	0	0	0	0	0	10	0	0
Bacteria; Proteobacteria; Gammaproteobacteria; Alteromonadales; Pseudoalteromonadaceae; Pseudoalteromonas	Otu00091	1	288	0	0	0	0	0	0	0	0	0	31	0	0	0	1	0	96	0	160	0	0	0
Bacteria; Proteobacteria; Gammaproteobacteria; Alteromonadales; Shewanellaceae; Shewanella	Otu00289	1	27	0	0	0	9	0	18	0	0	0	0	0	0	0	0	0	0	0	0	0	0	0
Bacteria; Proteobacteria; Gammaproteobacteria; Cardiobacteriales; Cardiobacteriaceae; Cardiobacterium	Otu00326	1	18	0	0	0	0	0	0	0	0	0	0	0	0	18	0	0	0	0	0	0	0	0
Bacteria; Proteobacteria; Gammaproteobacteria; Chromatiales; Chromatiaceae; Rheinheimera	Otu00222	1	62	0	0	0	0	0	0	6	0	0	56	0	0	0	0	0	0	0	0	0	0	0
Bacteria; Proteobacteria; Gammaproteobacteria; Enterobacteriales; Enterobacteriaceae; Buchnera	Otu00630	1	3	0	0	0	0	0	0	3	0	0	0	0	0	0	0	0	0	0	0	0	0	0
Bacteria; Proteobacteria; Gammaproteobacteria; Enterobacteriales; Enterobacteriaceae; Buttiauxella	Otu00002, Otu00344, Otu00628, Otu00869	4	391586	715	389	33	1257	1842	1024	48618	49259	46560	51	98	257	14135	111145	15425	2299	140	2096	21377	54569	20297
Bacteria; Proteobacteria; Gammaproteobacteria; Enterobacteriales; Enterobacteriaceae; Cosenzaea	Otu00524	1	4	2	0	0	0	0	0	0	1	0	0	0	0	0	1	0	0	0	0	0	0	0
Bacteria; Proteobacteria; Gammaproteobacteria; Enterobacteriales; Enterobacteriaceae; Leminorella	Otu00530, Otu00635, Otu00644	3	9	0	2	0	0	0	3	0	0	0	0	0	3	0	0	0	0	0	0	0	1	0
Bacteria; Proteobacteria; Gammaproteobacteria; Enterobacteriales; Enterobacteriaceae; Providencia	Otu00261	1	40	0	0	0	0	0	0	0	0	0	0	0	0	0	0	0	0	0	40	0	0	0
Bacteria; Proteobacteria; Gammaproteobacteria; Enterobacteriales; Enterobacteriaceae; Serratia	Otu00001, Otu00419, Otu00695	3	557789	99405	91656	53336	8748	8170	12121	16961	9744	33007	939	614	15644	21805	60300	37187	71	48	1052	11277	66241	9463
Bacteria; Proteobacteria; Gammaproteobacteria; Enterobacteriales; Enterobacteriaceae; unclassified	Otu00150, Otu00361, Otu00373, Otu00376, Otu00378, Otu00403, Otu00404, Otu00429, Otu00439, Otu00440, Otu00462, Otu00463, Otu00464, Otu00479, Otu00519, Otu00527, Otu00529, Otu00615, Otu00617, Otu00618, Otu00619, Otu00620, Otu00621, Otu00622, Otu00623, Otu00624, Otu00625, Otu00626, Otu00627, Otu00629, Otu00631, Otu00632, Otu00633, Otu00634, Otu00637, Otu00639, Otu00641, Otu00642, Otu00643, Otu00646,…	86	409	14	7	3	22	16	14	15	22	51	0	0	33	6	47	8	3	0	1	17	113	17
Bacteria; Proteobacteria; Gammaproteobacteria; Legionellales; Coxiellaceae; Aquicella	Otu00240	1	51	0	0	0	0	0	0	0	0	0	0	0	0	0	0	0	0	0	0	0	51	0
Bacteria; Proteobacteria; Gammaproteobacteria; Legionellales; Coxiellaceae; Coxiella	Otu00843	1	2	0	0	0	0	0	0	0	0	0	0	0	2	0	0	0	0	0	0	0	0	0
Bacteria; Proteobacteria; Gammaproteobacteria; Legionellales; Coxiellaceae; Rickettsiella	Otu00041	1	982	0	0	0	0	0	0	0	0	0	902	0	0	0	0	0	0	0	0	0	80	0
Bacteria; Proteobacteria; Gammaproteobacteria; Legionellales; Legionellaceae; Legionella	Otu00203, Otu00243, Otu00379	3	145	0	0	49	0	0	6	11	0	0	0	79	0	0	0	0	0	0	0	0	0	0
Bacteria; Proteobacteria; Gammaproteobacteria; Oceanospirillales; Halomonadaceae; Halomonas	Otu00282	1	29	0	0	0	0	0	0	7	0	0	0	0	1	21	0	0	0	0	0	0	0	0
Bacteria; Proteobacteria; Gammaproteobacteria; Pasteurellales; Pasteurellaceae; Haemophilus	Otu00181	1	103	0	0	0	0	0	0	0	0	0	0	0	56	0	0	0	47	0	0	0	0	0
Bacteria; Proteobacteria; Gammaproteobacteria; Pseudomonadales; Moraxellaceae; Acinetobacter	Otu00007, Otu00028, Otu00231, Otu00385, Otu00509, Otu00510, Otu00589, Otu00590, Otu00592, Otu00593, Otu00742, Otu00743	12	108715	71	53	14	2	3076	576	9550	7142	13284	3601	4960	1984	16033	33651	12816	29	269	324	48	136	1096
Bacteria; Proteobacteria; Gammaproteobacteria; Pseudomonadales; Moraxellaceae; Enhydrobacter	Otu00046	1	794	0	0	0	0	79	139	0	0	2	0	49	0	0	0	0	132	65	233	93	0	2
Bacteria; Proteobacteria; Gammaproteobacteria; Pseudomonadales; Moraxellaceae; Moraxella	Otu00123	1	171	0	0	0	0	0	0	0	0	0	171	0	0	0	0	0	0	0	0	0	0	0
Bacteria; Proteobacteria; Gammaproteobacteria; Pseudomonadales; Moraxellaceae; Psychrobacter	Otu00136	1	154	0	0	0	0	0	0	0	0	0	0	0	0	0	0	0	0	0	154	0	0	0
Bacteria; Proteobacteria; Gammaproteobacteria; Pseudomonadales; Moraxellaceae; unclassified	Otu00402, Otu00511, Otu00731, Otu00740	4	17	0	0	0	0	0	0	4	1	6	0	0	0	3	2	1	0	0	0	0	0	0
Bacteria; Proteobacteria; Gammaproteobacteria; Pseudomonadales; Pseudomonadaceae; Cellvibrio	Otu00275	1	31	0	31	0	0	0	0	0	0	0	0	0	0	0	0	0	0	0	0	0	0	0
Bacteria; Proteobacteria; Gammaproteobacteria; Pseudomonadales; Pseudomonadaceae; Pseudomonas	Otu00005, Otu00176, Otu00254	3	256136	451	64	31	8875	4631	4038	20	44	54	50189	75934	60625	106	48	8713	220	741	1391	8018	23093	8850
Bacteria; Proteobacteria; Gammaproteobacteria; Pseudomonadales; Pseudomonadaceae; unclassified	Otu00105, Otu00443, Otu00470, Otu00591, Otu00602, Otu00744, Otu00745	7	253	0	0	0	19	24	0	0	0	0	5	6	180	0	0	1	1	0	1	13	3	0
Bacteria; Proteobacteria; Gammaproteobacteria; Vibrionales; Vibrionaceae; unclassified	Otu00505	1	4	0	0	0	0	0	0	0	1	0	0	0	0	0	0	0	0	0	0	0	0	3
Bacteria; Proteobacteria; Gammaproteobacteria; Xanthomonadales; Xanthomonadaceae; Dyella	Otu00502	1	4	0	0	0	0	0	0	0	0	0	0	0	0	0	0	0	0	0	0	0	0	4
Bacteria; Proteobacteria; Gammaproteobacteria; Xanthomonadales; Xanthomonadaceae; Luteibacter	Otu00110	1	202	0	0	0	0	0	0	0	0	0	0	0	0	0	0	0	0	0	0	0	202	0
Bacteria; Proteobacteria; Gammaproteobacteria; Xanthomonadales; Xanthomonadaceae; Rhodanobacter	Otu00145	1	145	0	0	3	0	23	0	0	0	0	0	53	0	0	0	0	0	0	0	0	66	0
Bacteria; Proteobacteria; Gammaproteobacteria; Xanthomonadales; Xanthomonadaceae; Stenotrophomonas	Otu00010, Otu00288, Otu00455, Otu00465, Otu00498, Otu00499, Otu00600, Otu00601, Otu00603, Otu00655, Otu00682, Otu00683, Otu00686, Otu00687, Otu00688, Otu00689, Otu00690, Otu00857, Otu00858, Otu00865, Otu00866, Otu00877	22	43035	144	105	1	151	6905	6969	4669	3295	13723	197	0	442	165	2501	357	151	18	394	340	406	2102
Bacteria; Proteobacteria; Gammaproteobacteria; Xanthomonadales; Xanthomonadaceae; unclassified	Otu00468, Otu00588, Otu00662, Otu00674, Otu00679, Otu00680, Otu00681, Otu00691, Otu00870	9	22	0	9	0	0	2	1	2	0	7	0	0	0	0	0	0	0	0	1	0	0	0
Bacteria; Proteobacteria; Gammaproteobacteria; Xanthomonadales; Xanthomonadales_Incertae_Sedis; Steroidobacter	Otu00157, Otu00422	2	138	0	138	0	0	0	0	0	0	0	0	0	0	0	0	0	0	0	0	0	0	0
Bacteria; Verrucomicrobia; Opitutae; Opitutales; Opitutaceae; Opitutus	Otu00155	1	132	0	0	0	0	0	0	0	0	0	0	0	0	0	0	0	0	0	0	0	132	0
Bacteria; Verrucomicrobia; Spartobacteria; Chthoniobacterales; 01D2Z36; unclassified	Otu00266	1	37	0	37	0	0	0	0	0	0	0	0	0	0	0	0	0	0	0	0	0	0	0
Bacteria; Verrucomicrobia; Spartobacteria; Chthoniobacterales; Chthoniobacteraceae; Chthoniobacter	Otu00649	1	2	0	2	0	0	0	0	0	0	0	0	0	0	0	0	0	0	0	0	0	0	0
Bacteria; Verrucomicrobia; Verrucomicrobiae; Verrucomicrobiales; DEV007; unclassified	Otu00232	1	56	0	0	0	0	0	0	0	0	0	0	56	0	0	0	0	0	0	0	0	0	0
Bacteria; Verrucomicrobia; Verrucomicrobiae; Verrucomicrobiales; Verrucomicrobiaceae; Prosthecobacter	Otu00248	1	45	0	0	0	0	0	0	0	0	0	0	0	19	0	26	0	0	0	0	0	0	0
