# Supplementary material for: Impact of transgenerational host switch on gut bacterial assemblage in generalist pest, Spodoptera littoralis (Lepidoptera: Noctuidae)
Source: Front Microbiol. 2023 Jul 13;14:1172601. doi: 10.3389/fmicb.2023.1172601 (PMC10374326; doi:10.3389/fmicb.2023.1172601)
Supplement: Supplementary Excel 3 — PARMANOVA analysis results. [file Table_3.XLSX]

## Sheet: PERMANOVA analysis
PERMANOVA analysis (Bray-Curtis)
Variable	Groups	Pseudo-f statistic	p-value
Group	Artificial Diet, CabbCottF2, CabbF1, CabbF2, CotttCabbF2, CottF1, CottF2	3.16782	1e-05
Group 1	Group 2	Pseudo-f statistic	p-value
Artificial Diet	CabbCottF2	2.86981	0.02381
Artificial Diet	CabbF1	2.84462	0.03968
CabbCottF2	CabbF1	2.60727	0.07937
Artificial Diet	CabbF2	6.34978	0.00794
CabbCottF2	CabbF2	3.52864	0.00794
CabbF1	CabbF2	4.90993	0.00794
Artificial Diet	CotttCabbF2	2.39765	0.06349
CabbCottF2	CotttCabbF2	2.50441	0.04762
CabbF1	CotttCabbF2	0.78786	0.50794
CabbF2	CotttCabbF2	3.79292	0.00794
Artificial Diet	CottF1	3.8054	0.01587
CabbCottF2	CottF1	1.39923	0.1746
CabbF1	CottF1	2.60582	0.09524
CabbF2	CottF1	4.3866	0.01587
CottCabbF2	CottF1	2.97377	0.04762
Artificial Diet	CottF2	4.66393	0.00794
CabbCottF2	CottF2	2.38043	0.01587
CabbF1	CottF2	2.46603	0.03175
CabbF2	CottF2	5.61454	0.00794
CotttCabbF2	CottF2	1.79257	0.09524
CottF1	CottF2	4.34917	0.00794
PERMANOVA analysis (D_0.5 UniFrac)
Variable	Groups	Pseudo-f statistic	p-value
Group	Artificial Diet, CabbCottF2, CabbF1, CabbF2, CotttCabbF2, CottF1, CottF2	3.03722	2e-05
Group 1	Group 2	Pseudo-f statistic	p-value
Artificial Diet	CabbCottF2	2.42565	0.11111
Artificial Diet	CabbF1	1.71712	0.12698
CabbCottF2	CabbF1	2.081	0.15079
Artificial Diet	CabbF2	3.07819	0.03175
CabbCottF2	CabbF2	3.27134	0.03175
CabbF1	CabbF2	3.5768	0.02381
Artificial Diet	CotttCabbF2	2.11993	0.11111
CabbCottF2	CotttCabbF2	3.33697	0.03175
CabbF1	CotttCabbF2	0.93599	0.38889
CabbF2	CotttCabbF2	3.52462	0.03968
Artificial Diet	CottF1	2.85327	0.09524
CabbCottF2	CottF1	1.79199	0.15873
CabbF1	CottF1	3.28236	0.07143
CabbF2	CottF1	3.76335	0.02381
CottCabbF2	CottF1	4.34296	0.02381
Artificial Diet	CottF2	3.4006	0.00794
CabbCottF2	CottF2	5.8781	0.00794
CabbF1	CottF2	2.71145	0.00794
CabbF2	CottF2	4.83666	0.00794
CotttCabbF2	CottF2	1.81742	0.07143
CottF1	CottF2	8.53913	0.00794
