# Supplementary material for: Impact of transgenerational host switch on gut bacterial assemblage in generalist pest, Spodoptera littoralis (Lepidoptera: Noctuidae)
Source: Front Microbiol. 2023 Jul 13;14:1172601. doi: 10.3389/fmicb.2023.1172601 (PMC10374326; doi:10.3389/fmicb.2023.1172601)
Supplement: Supplementary Excel 4 — Venn comparison between cotF1_cabF1_AD1. [file Table_4.xlsx]

## Sheet: F1
AD	Cotton_F1	Cabbage_F1	AD|Cotton_F1	AD|Cabbage_F1	Cotton_F1|Cabbage_F1	AD|Cotton_F1|Cabbage_F1
Bacteria; Acidobacteria; Holophagae; Subgroup_10; CA002; unclassified	Bacteria; Firmicutes; Bacilli; Lactobacillales; Carnobacteriaceae; Atopostipes	Bacteria; Proteobacteria; Alphaproteobacteria; Rhodospirillales; Acetobacteraceae; Roseomonas	Bacteria; Actinobacteria; Actinobacteria; Micromonosporales; Micromonosporaceae; Actinoplanes	Bacteria; Proteobacteria; Alphaproteobacteria; Rhizobiales; Rhizobiaceae; Rhizobium	Bacteria; Proteobacteria; Betaproteobacteria; Burkholderiales; Burkholderiaceae; Ralstonia	Bacteria; Proteobacteria; Gammaproteobacteria; Enterobacteriales; Enterobacteriaceae; Serratia
Bacteria; Actinobacteria; Thermoleophilia; Solirubrobacterales; Solirubrobacteraceae; Solirubrobacter	Bacteria; Actinobacteria; Actinobacteria; Frankiales; Geodermatophilaceae; Blastococcus	Bacteria; Firmicutes; Clostridia; Clostridiales; Defluviitaleaceae; Incertae_Sedis	Bacteria; Proteobacteria; Betaproteobacteria; Burkholderiales; Oxalobacteraceae; Massilia	Bacteria; Firmicutes; Erysipelotrichia; Erysipelotrichales; Erysipelotrichaceae; Incertae_Sedis	Bacteria; Firmicutes; Bacilli; Lactobacillales; Streptococcaceae; Streptococcus	Bacteria; unclassified; unclassified; unclassified; unclassified; unclassified
Bacteria; Proteobacteria; Alphaproteobacteria; Sphingomonadales; Erythrobacteraceae; Altererythrobacter	Bacteria; Deinococcus-Thermus; Deinococci; Thermales; Thermaceae; Thermus	Bacteria; Proteobacteria; Deltaproteobacteria; Myxococcales; 0319-6G20; unclassified	Bacteria; Proteobacteria; Alphaproteobacteria; Caulobacterales; Caulobacteraceae; unclassified	Bacteria; Proteobacteria; Gammaproteobacteria; Legionellales; Legionellaceae; Legionella	Bacteria; Actinobacteria; Actinobacteria; Micrococcales; Brevibacteriaceae; Brevibacterium	Bacteria; Proteobacteria; Alphaproteobacteria; Rhizobiales; Bradyrhizobiaceae; Bradyrhizobium
Bacteria; Bacteroidetes; Sphingobacteriia; Sphingobacteriales; Chitinophagaceae; Flavisolibacter	Bacteria; Proteobacteria; Gammaproteobacteria; Pseudomonadales; Moraxellaceae; Enhydrobacter	Bacteria; Proteobacteria; Alphaproteobacteria; Sphingomonadales; Sphingomonadaceae; Novosphingobium	Bacteria; Proteobacteria; Alphaproteobacteria; Rhodospirillales; Acetobacteraceae; unclassified	Bacteria; Proteobacteria; Gammaproteobacteria; unclassified; unclassified; unclassified	Bacteria; Bacteroidetes; Bacteroidia; Bacteroidales; Prevotellaceae; Prevotella	Bacteria; Firmicutes; Bacilli; Bacillales; Staphylococcaceae; Staphylococcus
Bacteria; Planctomycetes; Planctomycetacia; Planctomycetales; Planctomycetaceae; Planctomyces	Bacteria; Firmicutes; Clostridia; Clostridiales; Family_XI; Anaerococcus	Bacteria; Firmicutes; Bacilli; Lactobacillales; Aerococcaceae; unclassified	Bacteria; Proteobacteria; Alphaproteobacteria; Rhizobiales; Bradyrhizobiaceae; Bosea		Bacteria; Firmicutes; Clostridia; Clostridiales; Ruminococcaceae; Faecalibacterium	Bacteria; Proteobacteria; Betaproteobacteria; Burkholderiales; Burkholderiaceae; Cupriavidus
Bacteria; Proteobacteria; Gammaproteobacteria; Xanthomonadales; Xanthomonadales_Incertae_Sedis; Steroidobacter	Bacteria; Bacteroidetes; Flavobacteriia; Flavobacteriales; Flavobacteriaceae; Chryseobacterium		Bacteria; Actinobacteria; Actinobacteria; Micrococcales; Microbacteriaceae; unclassified		Bacteria; Firmicutes; Clostridia; Clostridiales; Family_XI; Finegoldia	Bacteria; Proteobacteria; Alphaproteobacteria; Sphingomonadales; Sphingomonadaceae; Sphingomonas
Bacteria; Proteobacteria; Alphaproteobacteria; Rhizobiales; Phyllobacteriaceae; unclassified	Bacteria; Chloroflexi; Thermomicrobia; JG30-KF-CM45; unclassified; unclassified		Bacteria; Proteobacteria; Betaproteobacteria; Burkholderiales; Comamonadaceae; unclassified		Bacteria; Proteobacteria; Alphaproteobacteria; Caulobacterales; Caulobacteraceae; Brevundimonas	Bacteria; Proteobacteria; Alphaproteobacteria; Rhizobiales; Methylobacteriaceae; Methylobacterium
Bacteria; Bacteroidetes; Sphingobacteriia; Sphingobacteriales; Sphingobacteriaceae; Mucilaginibacter	Bacteria; Proteobacteria; Gammaproteobacteria; Alteromonadales; Pseudoalteromonadaceae; Pseudoalteromonas		Bacteria; Proteobacteria; Alphaproteobacteria; Rhizobiales; Hyphomicrobiaceae; Devosia			Bacteria; Proteobacteria; Gammaproteobacteria; Enterobacteriales; Enterobacteriaceae; Buttiauxella
Bacteria; Proteobacteria; Alphaproteobacteria; Sphingomonadales; JG34-KF-161; unclassified	Bacteria; Bacteroidetes; Flavobacteriia; Flavobacteriales; Cryomorphaceae; Fluviicola		Bacteria; Firmicutes; Clostridia; Clostridiales; Family_XI; Peptoniphilus			Bacteria; Firmicutes; Bacilli; Bacillales; Paenibacillaceae; Brevibacillus
Bacteria; Proteobacteria; Alphaproteobacteria; Rhizobiales; Hyphomicrobiaceae; Rhodoplanes	Bacteria; Bacteroidetes; Sphingobacteriia; Sphingobacteriales; Chitinophagaceae; Filimonas		Bacteria; Bacteroidetes; Cytophagia; Cytophagales; Cytophagaceae; Hymenobacter			Bacteria; Proteobacteria; Gammaproteobacteria; Pseudomonadales; Pseudomonadaceae; Pseudomonas
Bacteria; Bacteroidetes; Cytophagia; Cytophagales; Cytophagaceae; Flexibacter	Bacteria; Bacteroidetes; Bacteroidia; Bacteroidales; Porphyromonadaceae; Porphyromonas		Bacteria; Actinobacteria; Actinobacteria; Micrococcales; Microbacteriaceae; Agromyces			Bacteria; Firmicutes; Bacilli; Lactobacillales; Enterococcaceae; Enterococcus
Bacteria; Actinobacteria; Actinobacteria; unclassified; unclassified; unclassified	Bacteria; Proteobacteria; Gammaproteobacteria; Pseudomonadales; Moraxellaceae; Psychrobacter		Bacteria; Actinobacteria; Actinobacteria; Micrococcales; Micrococcaceae; Arthrobacter			Bacteria; Firmicutes; Bacilli; Bacillales; Paenibacillaceae; Paenibacillus
Bacteria; Actinobacteria; Acidimicrobiia; Acidimicrobiales; Acidimicrobiaceae; CL500-29_marine_group	Bacteria; Bacteroidetes; Sphingobacteriia; Sphingobacteriales; unclassified; unclassified		Bacteria; Actinobacteria; Actinobacteria; Micrococcales; Microbacteriaceae; Leucobacter			Bacteria; Proteobacteria; Gammaproteobacteria; Xanthomonadales; Xanthomonadaceae; Stenotrophomonas
Bacteria; Bacteroidetes; Sphingobacteriia; Sphingobacteriales; Chitinophagaceae; Ferruginibacter	Bacteria; Firmicutes; Bacilli; Bacillales; Planococcaceae; unclassified					Bacteria; Proteobacteria; Gammaproteobacteria; Pseudomonadales; Moraxellaceae; Acinetobacter
Bacteria; Proteobacteria; Alphaproteobacteria; Sphingomonadales; unclassified; unclassified	Bacteria; Actinobacteria; Rubrobacteria; Rubrobacterales; Rubrobacteriaceae; Rubrobacter					Bacteria; Bacteroidetes; Flavobacteriia; Flavobacteriales; Flavobacteriaceae; Flavobacterium
Bacteria; Bacteroidetes; Cytophagia; Cytophagales; Cytophagaceae; Dyadobacter	Bacteria; Verrucomicrobia; Verrucomicrobiae; Verrucomicrobiales; unclassified; unclassified					Bacteria; Bacteroidetes; Sphingobacteriia; Sphingobacteriales; Sphingobacteriaceae; Sphingobacterium
Bacteria; Bacteroidetes; Sphingobacteriia; Sphingobacteriales; Chitinophagaceae; Segetibacter	Bacteria; Actinobacteria; Actinobacteria; Streptomycetales; Streptomycetaceae; Streptomyces					Bacteria; Proteobacteria; Alphaproteobacteria; Rhizobiales; Brucellaceae; unclassified
Bacteria; Actinobacteria; Actinobacteria; Propionibacteriales; Nocardioidaceae; Nocardioides	Bacteria; Firmicutes; Bacilli; Bacillales; Family_XII; Exiguobacterium					Bacteria; Proteobacteria; Alphaproteobacteria; Rhizobiales; Methylobacteriaceae; Microvirga
Bacteria; Bacteroidetes; Sphingobacteriia; Sphingobacteriales; Chitinophagaceae; Terrimonas	Bacteria; Proteobacteria; Betaproteobacteria; unclassified; unclassified; unclassified					Bacteria; Actinobacteria; Actinobacteria; Propionibacteriales; Propionibacteriaceae; Propionibacterium
Bacteria; Proteobacteria; Betaproteobacteria; Methylophilales; Methylophilaceae; Methylophilus	Bacteria; Firmicutes; Clostridia; Clostridiales; Lachnospiraceae; unclassified					Bacteria; Bacteroidetes; Sphingobacteriia; Sphingobacteriales; Chitinophagaceae; unclassified
Bacteria; Proteobacteria; Alphaproteobacteria; Caulobacterales; Hyphomonadaceae; Woodsholea	Bacteria; Proteobacteria; Alphaproteobacteria; Rhizobiales; Bradyrhizobiaceae; unclassified					Bacteria; Bacteroidetes; Sphingobacteriia; Sphingobacteriales; Chitinophagaceae; Chitinophaga
Bacteria; Proteobacteria; Alphaproteobacteria; Sphingomonadales; Sphingomonadaceae; Sphingobium	Bacteria; Firmicutes; Clostridia; Clostridiales; Ruminococcaceae; Ruminococcus					Bacteria; Actinobacteria; Actinobacteria; Corynebacteriales; Corynebacteriaceae; Corynebacterium
Bacteria; Proteobacteria; Alphaproteobacteria; Rhodospirillales; Rhodospirillales_Incertae_Sedis; Candidatus_Alysiosphaera	Bacteria; Actinobacteria; Actinobacteria; Micrococcales; Micrococcaceae; Kocuria					Bacteria; Firmicutes; Bacilli; Bacillales; Bacillaceae; Bacillus
Bacteria; Actinobacteria; Actinobacteria; Corynebacteriales; Mycobacteriaceae; Mycobacterium	Bacteria; Actinobacteria; Acidimicrobiia; Acidimicrobiales; unclassified; unclassified					Bacteria; Proteobacteria; Betaproteobacteria; Burkholderiales; Comamonadaceae; Roseateles
Bacteria; Proteobacteria; Alphaproteobacteria; Caulobacterales; Caulobacteraceae; Caulobacter	Bacteria; Bacteroidetes; Flavobacteriia; Flavobacteriales; Flavobacteriaceae; Cloacibacterium					Bacteria; Proteobacteria; Alphaproteobacteria; Rhodobacterales; Rhodobacteraceae; Paracoccus
Bacteria; Cyanobacteria; Melainabacteria; Obscuribacterales; unclassified; unclassified	Bacteria; Actinobacteria; Actinobacteria; Propionibacteriales; Nocardioidaceae; Marmoricola					Bacteria; Actinobacteria; Actinobacteria; Corynebacteriales; unclassified; unclassified
Bacteria; Chloroflexi; Anaerolineae; Anaerolineales; Anaerolineaceae; unclassified	Bacteria; Proteobacteria; Alphaproteobacteria; Rhizobiales; Phyllobacteriaceae; Aminobacter
Bacteria; Actinobacteria; Thermoleophilia; Solirubrobacterales; unclassified; unclassified	Bacteria; Planctomycetes; Phycisphaerae; Pla1_lineage; unclassified; unclassified
Bacteria; Proteobacteria; Betaproteobacteria; Burkholderiales; Oxalobacteraceae; unclassified	Bacteria; Firmicutes; Clostridia; Thermoanaerobacterales; Family_III; Thermoanaerobacterium
Bacteria; Proteobacteria; unclassified; unclassified; unclassified; unclassified	Bacteria; Actinobacteria; Thermoleophilia; Solirubrobacterales; 480-2; unclassified
Bacteria; Proteobacteria; Alphaproteobacteria; Sphingomonadales; Sphingomonadaceae; unclassified	Bacteria; Actinobacteria; Actinobacteria; Micrococcales; Micrococcaceae; Micrococcus
Bacteria; Verrucomicrobia; Spartobacteria; Chthoniobacterales; 01D2Z36; unclassified	Bacteria; Firmicutes; Bacilli; Bacillales; Family_XI; Gemella
Bacteria; Acidobacteria; Acidobacteria; Subgroup_6; unclassified; unclassified	Bacteria; Actinobacteria; Actinobacteria; Corynebacteriales; Nocardiaceae; Rhodococcus
Bacteria; Bacteroidetes; Cytophagia; Cytophagales; Cytophagaceae; Adhaeribacter	Bacteria; Proteobacteria; Betaproteobacteria; Burkholderiales; Comamonadaceae; Aquabacterium
Bacteria; Proteobacteria; Alphaproteobacteria; Sphingomonadales; Ellin6055; unclassified	Bacteria; Bacteroidetes; Flavobacteriia; Flavobacteriales; Flavobacteriaceae; unclassified
Bacteria; Acidobacteria; Holophagae; Subgroup_7; unclassified; unclassified	Bacteria; Proteobacteria; Gammaproteobacteria; Pasteurellales; Pasteurellaceae; Haemophilus
Bacteria; Proteobacteria; Alphaproteobacteria; Rhizobiales; Xanthobacteraceae; unclassified	Bacteria; Proteobacteria; Gammaproteobacteria; Enterobacteriales; Enterobacteriaceae; Providencia
Bacteria; Proteobacteria; Alphaproteobacteria; Rhizobiales; Rhizobiaceae; Shinella	Bacteria; Actinobacteria; Actinobacteria; Micrococcales; Dermabacteraceae; Brachybacterium
Bacteria; Planctomycetes; Planctomycetacia; Planctomycetales; Planctomycetaceae; Gemmata	Bacteria; Proteobacteria; Betaproteobacteria; Burkholderiales; Alcaligenaceae; Alcaligenes
Bacteria; Actinobacteria; Actinobacteria; Micrococcales; Intrasporangiaceae; Aquipuribacter	Bacteria; Candidate_division_OD1; unclassified; unclassified; unclassified; unclassified
Bacteria; Firmicutes; Bacilli; Lactobacillales; Lactobacillaceae; Lactobacillus	Bacteria; Firmicutes; Bacilli; Lactobacillales; Carnobacteriaceae; Dolosigranulum
Bacteria; Proteobacteria; Gammaproteobacteria; Pseudomonadales; Pseudomonadaceae; Cellvibrio
Bacteria; Proteobacteria; Alphaproteobacteria; Rhizobiales; unclassified; unclassified
Bacteria; Proteobacteria; Betaproteobacteria; Burkholderiales; Alcaligenaceae; Bordetella
Bacteria; Actinobacteria; Actinobacteria; Micrococcales; Microbacteriaceae; Microbacterium
Bacteria; Gemmatimonadetes; Gemmatimonadetes; AT425-EubC11_terrestrial_group; unclassified; unclassified
Bacteria; Proteobacteria; Betaproteobacteria; Burkholderiales; Comamonadaceae; Tepidimonas
