# Supplementary material for: Impact of transgenerational host switch on gut bacterial assemblage in generalist pest, Spodoptera littoralis (Lepidoptera: Noctuidae)
Source: Front Microbiol. 2023 Jul 13;14:1172601. doi: 10.3389/fmicb.2023.1172601 (PMC10374326; doi:10.3389/fmicb.2023.1172601)
Supplement: Supplementary Excel 5 — Venn comparison between cabbageF1_cabbage_F2_cabbcott. [file Table_5.xls]

## Sheet: CabbF1_CabbF2_Cabbcott
Cabbage F1	Cabbage F2	Cab-Cot	Cabbage F1|Cabbage F2	Cabbage F1|Cab-Cot	Cabbage F2|Cab-Cot	Cabbage F1|Cabbage F2|Cab-Cot
Bacteria; Proteobacteria; Alphaproteobacteria; Rhodospirillales; Acetobacteraceae; Roseomonas	Bacteria; Proteobacteria; Alphaproteobacteria; Rickettsiales; Anaplasmataceae; Wolbachia	Bacteria; Firmicutes; Clostridia; Clostridiales; Lachnospiraceae; unclassified	Bacteria; Firmicutes; Clostridia; Clostridiales; Defluviitaleaceae; Incertae_Sedis	Bacteria; Firmicutes; Clostridia; Clostridiales; Ruminococcaceae; Faecalibacterium	Bacteria; Proteobacteria; Betaproteobacteria; Burkholderiales; Oxalobacteraceae; Massilia	Bacteria; Proteobacteria; Gammaproteobacteria; Enterobacteriales; Enterobacteriaceae; Buttiauxella
Bacteria; Bacteroidetes; Sphingobacteriia; Sphingobacteriales; Chitinophagaceae; unclassified	Bacteria; Proteobacteria; Gammaproteobacteria; Legionellales; Coxiellaceae; Rickettsiella	Bacteria; Bacteroidetes; Bacteroidia; Bacteroidales; Bacteroidaceae; Bacteroides	Bacteria; Proteobacteria; Alphaproteobacteria; Sphingomonadales; Sphingomonadaceae; Novosphingobium	Bacteria; Proteobacteria; Alphaproteobacteria; Caulobacterales; Caulobacteraceae; Brevundimonas	Bacteria; Actinobacteria; Actinobacteria; Micrococcales; Micrococcaceae; Arthrobacter	Bacteria; Proteobacteria; Gammaproteobacteria; Enterobacteriales; Enterobacteriaceae; Serratia
Bacteria; Proteobacteria; Deltaproteobacteria; Myxococcales; 0319-6G20; unclassified	Bacteria; Firmicutes; Bacilli; Lactobacillales; Carnobacteriaceae; Atopostipes	Bacteria; Bacteroidetes; Flavobacteriia; Flavobacteriales; Flavobacteriaceae; Chryseobacterium	Bacteria; Proteobacteria; Gammaproteobacteria; Legionellales; Legionellaceae; Legionella	Bacteria; Firmicutes; Clostridia; Clostridiales; Family_XI; Finegoldia	Bacteria; Proteobacteria; Gammaproteobacteria; Pseudomonadales; Pseudomonadaceae; unclassified	Bacteria; Proteobacteria; Gammaproteobacteria; Pseudomonadales; Moraxellaceae; Acinetobacter
Bacteria; Firmicutes; Bacilli; Lactobacillales; Aerococcaceae; unclassified	Bacteria; Proteobacteria; Alphaproteobacteria; Sphingomonadales; Erythrobacteraceae; Altererythrobacter	Bacteria; Proteobacteria; Alphaproteobacteria; Sphingomonadales; unclassified; unclassified	Bacteria; Proteobacteria; Alphaproteobacteria; Rhodobacterales; Rhodobacteraceae; Paracoccus		Bacteria; Actinobacteria; Actinobacteria; Corynebacteriales; Nocardiaceae; Rhodococcus	Bacteria; Proteobacteria; Gammaproteobacteria; Xanthomonadales; Xanthomonadaceae; Stenotrophomonas
	Bacteria; Proteobacteria; Betaproteobacteria; Burkholderiales; Alcaligenaceae; Bordetella	Bacteria; Firmicutes; Erysipelotrichia; Erysipelotrichales; Erysipelotrichaceae; unclassified			Bacteria; Actinobacteria; Actinobacteria; Micrococcales; Dermabacteraceae; Brachybacterium	Bacteria; Proteobacteria; Alphaproteobacteria; Rhizobiales; Rhizobiaceae; Rhizobium
	Bacteria; Bacteroidetes; Flavobacteriia; Flavobacteriales; Flavobacteriaceae; unclassified	Bacteria; Actinobacteria; Actinobacteria; Bifidobacteriales; Bifidobacteriaceae; Bifidobacterium			Bacteria; Bacteroidetes; Flavobacteriia; Flavobacteriales; Flavobacteriaceae; Cloacibacterium	Bacteria; Proteobacteria; Betaproteobacteria; Burkholderiales; Comamonadaceae; Roseateles
	Bacteria; Actinobacteria; Coriobacteriia; Coriobacteriales; Coriobacteriaceae; Atopobium	Bacteria; Proteobacteria; Alphaproteobacteria; Rhodobacterales; Rhodobacteraceae; Thioclava			Bacteria; Actinobacteria; Actinobacteria; Micrococcales; Microbacteriaceae; Leucobacter	Bacteria; Firmicutes; Bacilli; Lactobacillales; Enterococcaceae; Enterococcus
	Bacteria; Deinococcus-Thermus; Deinococci; Deinococcales; Deinococcaceae; Deinococcus	Bacteria; Actinobacteria; Actinobacteria; Actinomycetales; Actinomycetaceae; Actinomyces			Bacteria; Actinobacteria; Rubrobacteria; Rubrobacterales; Rubrobacteriaceae; Rubrobacter	Bacteria; unclassified; unclassified; unclassified; unclassified; unclassified
	Bacteria; Bacteroidetes; Sphingobacteriia; Sphingobacteriales; unclassified; unclassified	Bacteria; Proteobacteria; Alphaproteobacteria; Rickettsiales; Rickettsiaceae; Rickettsia			Bacteria; Bacteroidetes; Sphingobacteriia; Sphingobacteriales; Chitinophagaceae; Taibaiella	Bacteria; Proteobacteria; Alphaproteobacteria; Rhizobiales; Brucellaceae; unclassified
	Bacteria; Firmicutes; Clostridia; Clostridiales; Family_XI; Peptoniphilus	Bacteria; Firmicutes; Clostridia; Clostridiales; Lachnospiraceae; Incertae_Sedis			Bacteria; Actinobacteria; Actinobacteria; Micrococcales; Microbacteriaceae; Agromyces	Bacteria; Bacteroidetes; Sphingobacteriia; Sphingobacteriales; Sphingobacteriaceae; Sphingobacterium
	Bacteria; Bacteroidetes; Cytophagia; Cytophagales; Cytophagaceae; Sporocytophaga	Bacteria; Proteobacteria; Alphaproteobacteria; Rhizobiales; unclassified; unclassified			Bacteria; Firmicutes; Clostridia; Clostridiales; Family_XI; Anaerococcus	Bacteria; Proteobacteria; Alphaproteobacteria; Sphingomonadales; Sphingomonadaceae; Sphingomonas
	Bacteria; Proteobacteria; Alphaproteobacteria; Rhizobiales; Hyphomicrobiaceae; Rhodoplanes	Bacteria; Proteobacteria; Betaproteobacteria; Burkholderiales; Comamonadaceae; unclassified			Bacteria; Proteobacteria; Gammaproteobacteria; Pseudomonadales; Moraxellaceae; Enhydrobacter	Bacteria; Proteobacteria; Betaproteobacteria; Burkholderiales; Burkholderiaceae; Cupriavidus
	Bacteria; Proteobacteria; Deltaproteobacteria; Myxococcales; Polyangiaceae; Sorangium	Bacteria; Actinobacteria; Actinobacteria; Micrococcales; Microbacteriaceae; Microbacterium			Bacteria; Proteobacteria; Alphaproteobacteria; Rhizobiales; Bradyrhizobiaceae; Bosea	Bacteria; Proteobacteria; Alphaproteobacteria; Rhizobiales; Bradyrhizobiaceae; Bradyrhizobium
	Bacteria; Proteobacteria; Gammaproteobacteria; Pseudomonadales; Moraxellaceae; Moraxella	Bacteria; Firmicutes; Clostridia; Clostridiales; Lachnospiraceae; Blautia			Bacteria; Actinobacteria; Actinobacteria; Micromonosporales; Micromonosporaceae; Actinoplanes	Bacteria; Proteobacteria; Alphaproteobacteria; Rhizobiales; Methylobacteriaceae; Methylobacterium
	Bacteria; Proteobacteria; Alphaproteobacteria; Rhodospirillales; Acetobacteraceae; Gluconobacter	Bacteria; Bacteroidetes; Cytophagia; Cytophagales; Cytophagaceae; Hymenobacter			Bacteria; Actinobacteria; Actinobacteria; Micrococcales; Micrococcaceae; Micrococcus	Bacteria; Firmicutes; Bacilli; Bacillales; Paenibacillaceae; Brevibacillus
	Bacteria; Actinobacteria; Actinobacteria; Propionibacteriales; Nocardioidaceae; Aeromicrobium	Bacteria; Proteobacteria; Gammaproteobacteria; Enterobacteriales; Enterobacteriaceae; unclassified				Bacteria; Firmicutes; Erysipelotrichia; Erysipelotrichales; Erysipelotrichaceae; Incertae_Sedis
	Bacteria; Firmicutes; Bacilli; Bacillales; Family_X; Thermicanus	Bacteria; Firmicutes; Clostridia; Clostridiales; Ruminococcaceae; Incertae_Sedis				Bacteria; Firmicutes; Bacilli; Bacillales; Paenibacillaceae; Paenibacillus
	Bacteria; Planctomycetes; Phycisphaerae; Phycisphaerales; Phycisphaeraceae; SM1A02	Bacteria; Acidobacteria; Acidobacteria; Subgroup_6; unclassified; unclassified				Bacteria; Proteobacteria; Gammaproteobacteria; Pseudomonadales; Pseudomonadaceae; Pseudomonas
	Bacteria; Firmicutes; Bacilli; Bacillales; Paenibacillaceae; unclassified	Bacteria; Firmicutes; Clostridia; Clostridiales; Ruminococcaceae; Ruminococcus				Bacteria; Actinobacteria; Actinobacteria; Micrococcales; Brevibacteriaceae; Brevibacterium
	Bacteria; Proteobacteria; Alphaproteobacteria; Rhizobiales; Bradyrhizobiaceae; unclassified	Bacteria; Proteobacteria; Betaproteobacteria; Burkholderiales; Burkholderiaceae; Polynucleobacter				Bacteria; Actinobacteria; Actinobacteria; Propionibacteriales; Propionibacteriaceae; Propionibacterium
	Bacteria; Proteobacteria; Alphaproteobacteria; Rhodobacterales; Rhodobacteraceae; Amaricoccus	Bacteria; Proteobacteria; Gammaproteobacteria; Alteromonadales; Shewanellaceae; Shewanella				Bacteria; Actinobacteria; Actinobacteria; Corynebacteriales; Corynebacteriaceae; Corynebacterium
	Bacteria; Proteobacteria; Gammaproteobacteria; Pasteurellales; Pasteurellaceae; Haemophilus	Bacteria; Actinobacteria; Actinobacteria; Micrococcales; Microbacteriaceae; unclassified				Bacteria; Firmicutes; Bacilli; Lactobacillales; Streptococcaceae; Streptococcus
	Bacteria; Proteobacteria; Alphaproteobacteria; Rhizobiales; Hyphomicrobiaceae; Devosia	Bacteria; Bacteroidetes; Sphingobacteriia; Sphingobacteriales; WCHB1-69; unclassified				Bacteria; Proteobacteria; Alphaproteobacteria; Rhizobiales; Methylobacteriaceae; Microvirga
	Bacteria; Proteobacteria; Betaproteobacteria; Burkholderiales; Burkholderiaceae; Burkholderia	Bacteria; Bacteroidetes; Flavobacteriia; Flavobacteriales; Flavobacteriaceae; Empedobacter				Bacteria; Bacteroidetes; Sphingobacteriia; Sphingobacteriales; Chitinophagaceae; Chitinophaga
	Bacteria; Verrucomicrobia; Verrucomicrobiae; Verrucomicrobiales; Verrucomicrobiaceae; Prosthecobacter	Bacteria; Firmicutes; Bacilli; Bacillales; Bacillaceae; Anoxybacillus				Bacteria; Firmicutes; Bacilli; Bacillales; Staphylococcaceae; Staphylococcus
	Bacteria; Proteobacteria; Alphaproteobacteria; Caulobacterales; Caulobacteraceae; Phenylobacterium	Bacteria; Firmicutes; Clostridia; Clostridiales; Clostridiaceae_1; Clostridium_sensu_stricto_1				Bacteria; Proteobacteria; Betaproteobacteria; Burkholderiales; Burkholderiaceae; Ralstonia
	Bacteria; Firmicutes; Bacilli; Lactobacillales; Leuconostocaceae; Leuconostoc	Bacteria; Cyanobacteria; Melainabacteria; Gastranaerophilales; unclassified; unclassified				Bacteria; Bacteroidetes; Bacteroidia; Bacteroidales; Prevotellaceae; Prevotella
	Bacteria; Actinobacteria; Actinobacteria; Propionibacteriales; Nocardioidaceae; Marmoricola	Bacteria; Bacteroidetes; Cytophagia; Cytophagales; Cytophagaceae; Siphonobacter				Bacteria; Actinobacteria; Actinobacteria; Corynebacteriales; unclassified; unclassified
	Bacteria; Actinobacteria; Actinobacteria; Pseudonocardiales; Pseudonocardiaceae; Actinomycetospora	Bacteria; Actinobacteria; Actinobacteria; Corynebacteriales; Dietziaceae; Dietzia				Bacteria; Firmicutes; Bacilli; Bacillales; Bacillaceae; Bacillus
	Bacteria; Actinobacteria; Actinobacteria; Streptomycetales; Streptomycetaceae; Streptomyces	Bacteria; Actinobacteria; Actinobacteria; unclassified; unclassified; unclassified				Bacteria; Proteobacteria; Gammaproteobacteria; unclassified; unclassified; unclassified
	Bacteria; Proteobacteria; Betaproteobacteria; unclassified; unclassified; unclassified	Bacteria; Firmicutes; Clostridia; Clostridiales; Ruminococcaceae; unclassified				Bacteria; Bacteroidetes; Flavobacteriia; Flavobacteriales; Flavobacteriaceae; Flavobacterium
	Bacteria; Fusobacteria; Fusobacteriia; Fusobacteriales; Fusobacteriaceae; Fusobacterium	Bacteria; Firmicutes; Clostridia; Clostridiales; Lachnospiraceae; Dorea
	Bacteria; Bacteroidetes; Sphingobacteriia; Sphingobacteriales; Saprospiraceae; unclassified	Bacteria; Firmicutes; Negativicutes; Selenomonadales; Veillonellaceae; Dialister
	Bacteria; Proteobacteria; Betaproteobacteria; Burkholderiales; Comamonadaceae; Aquabacterium	Bacteria; Actinobacteria; Acidimicrobiia; Acidimicrobiales; Iamiaceae; Iamia
	Bacteria; Verrucomicrobia; Verrucomicrobiae; Verrucomicrobiales; DEV007; unclassified	Bacteria; Proteobacteria; Betaproteobacteria; Burkholderiales; Comamonadaceae; Tepidimonas
	Bacteria; Proteobacteria; Gammaproteobacteria; Alteromonadales; Pseudoalteromonadaceae; Pseudoalteromonas	Bacteria; Actinobacteria; Actinobacteria; Micrococcales; Micrococcaceae; Rothia
	Bacteria; Proteobacteria; Gammaproteobacteria; Xanthomonadales; Xanthomonadaceae; Rhodanobacter	Bacteria; Actinobacteria; Actinobacteria; Micrococcales; Microbacteriaceae; Alpinimonas
	Bacteria; Proteobacteria; Alphaproteobacteria; Sphingomonadales; Sphingomonadaceae; Sphingobium	Bacteria; Actinobacteria; Actinobacteria; Propionibacteriales; Nocardioidaceae; Nocardioides
	Bacteria; BD1-5; unclassified; unclassified; unclassified; unclassified	Bacteria; Planctomycetes; Planctomycetacia; Planctomycetales; Planctomycetaceae; Pirellula
	Bacteria; Actinobacteria; Acidimicrobiia; Acidimicrobiales; Acidimicrobiaceae; CL500-29_marine_group
