# Supplementary material for: Impact of transgenerational host switch on gut bacterial assemblage in generalist pest, Spodoptera littoralis (Lepidoptera: Noctuidae)
Source: Front Microbiol. 2023 Jul 13;14:1172601. doi: 10.3389/fmicb.2023.1172601 (PMC10374326; doi:10.3389/fmicb.2023.1172601)
Supplement: Supplementary Excel 6 — Venn comparison between cotF1_cotF2_cottcabb. [file Table_6.xls]

## Sheet: Cot F1_CotF2_Cot-cab
Cotton F1	Cotton F2	Cot-Cab	Cotton F1|Cotton F2	Cotton F1|Cot-Cab	Cotton F2|Cot-Cab	Cotton F1|Cotton F2|Cot-Cab
Bacteria; Firmicutes; Bacilli; Lactobacillales; Carnobacteriaceae; Atopostipes	Bacteria; Proteobacteria; Alphaproteobacteria; Rhizobiales; Rhizobiaceae; Rhizobium	Bacteria; Firmicutes; unclassified; unclassified; unclassified; unclassified	Bacteria; Firmicutes; Bacilli; Bacillales; Paenibacillaceae; Brevibacillus	Bacteria; Bacteroidetes; Flavobacteriia; Flavobacteriales; Flavobacteriaceae; Chryseobacterium	Bacteria; Firmicutes; Erysipelotrichia; Erysipelotrichales; Erysipelotrichaceae; Incertae_Sedis	Bacteria; unclassified; unclassified; unclassified; unclassified; unclassified
Bacteria; Actinobacteria; Actinobacteria; Frankiales; Geodermatophilaceae; Blastococcus	Bacteria; Proteobacteria; Alphaproteobacteria; Sphingomonadales; unclassified; unclassified	Bacteria; Proteobacteria; Alphaproteobacteria; Sphingomonadales; Sphingomonadaceae; Novosphingobium	Bacteria; Firmicutes; Bacilli; Bacillales; Paenibacillaceae; Paenibacillus	Bacteria; Actinobacteria; Actinobacteria; Micromonosporales; Micromonosporaceae; Actinoplanes	Bacteria; Proteobacteria; Betaproteobacteria; Burkholderiales; Burkholderiaceae; Burkholderia	Bacteria; Proteobacteria; Betaproteobacteria; Burkholderiales; Burkholderiaceae; Cupriavidus
Bacteria; Deinococcus-Thermus; Deinococci; Thermales; Thermaceae; Thermus	Bacteria; Proteobacteria; Alphaproteobacteria; Caulobacterales; Caulobacteraceae; Asticcacaulis	Bacteria; Fusobacteria; Fusobacteriia; Fusobacteriales; Fusobacteriaceae; Fusobacterium	Bacteria; Actinobacteria; Actinobacteria; Micrococcales; Micrococcaceae; Arthrobacter	Bacteria; Actinobacteria; Actinobacteria; Propionibacteriales; Nocardioidaceae; Marmoricola	Bacteria; Actinobacteria; Actinobacteria; Propionibacteriales; Nocardioidaceae; Nocardioides	Bacteria; Proteobacteria; Alphaproteobacteria; Sphingomonadales; Sphingomonadaceae; Sphingomonas
Bacteria; Actinobacteria; Actinobacteria; Micrococcales; Brevibacteriaceae; Brevibacterium	Bacteria; Proteobacteria; Alphaproteobacteria; Rhizobiales; Phyllobacteriaceae; unclassified	Bacteria; Firmicutes; Negativicutes; Selenomonadales; Veillonellaceae; Veillonella	Bacteria; Proteobacteria; Betaproteobacteria; Burkholderiales; Comamonadaceae; Roseateles		Bacteria; Bacteroidetes; Bacteroidia; Bacteroidales; Bacteroidaceae; Bacteroides	Bacteria; Proteobacteria; Alphaproteobacteria; Rhizobiales; Bradyrhizobiaceae; Bradyrhizobium
Bacteria; Proteobacteria; Alphaproteobacteria; Rhizobiales; Bradyrhizobiaceae; Bosea	Bacteria; Proteobacteria; Alphaproteobacteria; Sphingomonadales; Sphingomonadaceae; Sphingobium	Bacteria; Actinobacteria; Actinobacteria; Micrococcales; Micrococcaceae; Rothia	Bacteria; Bacteroidetes; Sphingobacteriia; Sphingobacteriales; Chitinophagaceae; Chitinophaga		Bacteria; Actinobacteria; Actinobacteria; Frankiales; Frankiaceae; Jatrophihabitans	Bacteria; Firmicutes; Bacilli; Lactobacillales; Enterococcaceae; Enterococcus
Bacteria; Firmicutes; Clostridia; Clostridiales; Family_XI; Peptoniphilus	Bacteria; Proteobacteria; Betaproteobacteria; Burkholderiales; Alcaligenaceae; Bordetella	Bacteria; Firmicutes; Clostridia; Clostridiales; Family_XIII; Incertae_Sedis	Bacteria; Proteobacteria; Alphaproteobacteria; Rhizobiales; Brucellaceae; unclassified		Bacteria; Actinobacteria; Acidimicrobiia; Acidimicrobiales; Iamiaceae; Iamia	Bacteria; Proteobacteria; Alphaproteobacteria; Rhizobiales; Methylobacteriaceae; Methylobacterium
Bacteria; Proteobacteria; Alphaproteobacteria; Rhizobiales; Methylobacteriaceae; Microvirga	Bacteria; Planctomycetes; Planctomycetacia; Planctomycetales; Planctomycetaceae; Isosphaera	Bacteria; Actinobacteria; Coriobacteriia; Coriobacteriales; Coriobacteriaceae; Atopobium	Bacteria; Proteobacteria; Alphaproteobacteria; Rhodobacterales; Rhodobacteraceae; Paracoccus		Bacteria; Proteobacteria; Gammaproteobacteria; unclassified; unclassified; unclassified	Bacteria; Proteobacteria; Gammaproteobacteria; Enterobacteriales; Enterobacteriaceae; Buttiauxella
Bacteria; Chloroflexi; Thermomicrobia; JG30-KF-CM45; unclassified; unclassified	Bacteria; Proteobacteria; Alphaproteobacteria; Rhizobiales; Rhizobiales_Incertae_Sedis; Rhizomicrobium	Bacteria; Firmicutes; Clostridia; Clostridiales; Lachnospiraceae; Oribacterium	Bacteria; Proteobacteria; Gammaproteobacteria; Pseudomonadales; Moraxellaceae; Enhydrobacter			Bacteria; Firmicutes; Bacilli; Bacillales; Staphylococcaceae; Staphylococcus
Bacteria; Proteobacteria; Gammaproteobacteria; Alteromonadales; Pseudoalteromonadaceae; Pseudoalteromonas	Bacteria; Proteobacteria; Alphaproteobacteria; Rhizobiales; Hyphomicrobiaceae; Hyphomicrobium	Bacteria; Proteobacteria; Gammaproteobacteria; Oceanospirillales; Halomonadaceae; Halomonas	Bacteria; Firmicutes; Clostridia; Clostridiales; Family_XI; Anaerococcus			Bacteria; Proteobacteria; Gammaproteobacteria; Pseudomonadales; Pseudomonadaceae; Pseudomonas
Bacteria; Bacteroidetes; Flavobacteriia; Flavobacteriales; Cryomorphaceae; Fluviicola	Bacteria; Cyanobacteria; Melainabacteria; Obscuribacterales; unclassified; unclassified	Bacteria; Fusobacteria; Fusobacteriia; Fusobacteriales; Leptotrichiaceae; Leptotrichia	Bacteria; Firmicutes; Clostridia; Clostridiales; Ruminococcaceae; Faecalibacterium			Bacteria; Proteobacteria; Gammaproteobacteria; Enterobacteriales; Enterobacteriaceae; Serratia
Bacteria; Firmicutes; Clostridia; Clostridiales; Family_XI; Finegoldia	Bacteria; Actinobacteria; Actinobacteria; Streptosporangiales; Thermomonosporaceae; Actinoallomurus	Bacteria; Gemmatimonadetes; Gemmatimonadetes; Gemmatimonadales; Gemmatimonadaceae; Gemmatimonas	Bacteria; Bacteroidetes; Cytophagia; Cytophagales; Cytophagaceae; Hymenobacter			Bacteria; Actinobacteria; Actinobacteria; Corynebacteriales; Corynebacteriaceae; Corynebacterium
Bacteria; Proteobacteria; Alphaproteobacteria; Rhodospirillales; Acetobacteraceae; unclassified	Bacteria; Actinobacteria; Actinobacteria; Corynebacteriales; Mycobacteriaceae; Mycobacterium	Bacteria; Firmicutes; Clostridia; Clostridiales; Family_XIII; unclassified	Bacteria; Proteobacteria; Alphaproteobacteria; Caulobacterales; Caulobacteraceae; unclassified			Bacteria; Actinobacteria; Actinobacteria; Propionibacteriales; Propionibacteriaceae; Propionibacterium
Bacteria; Bacteroidetes; Sphingobacteriia; Sphingobacteriales; Chitinophagaceae; Filimonas	Bacteria; Proteobacteria; Gammaproteobacteria; Xanthomonadales; Xanthomonadaceae; Luteibacter	Bacteria; Acidobacteria; Holophagae; Subgroup_10; ABS-19; unclassified	Bacteria; Actinobacteria; Actinobacteria; Micrococcales; Microbacteriaceae; Leucobacter			Bacteria; Proteobacteria; Gammaproteobacteria; Pseudomonadales; Moraxellaceae; Acinetobacter
Bacteria; Bacteroidetes; Bacteroidia; Bacteroidales; Porphyromonadaceae; Porphyromonas	Bacteria; Proteobacteria; Alphaproteobacteria; DB1-14; unclassified; unclassified	Bacteria; Actinobacteria; Actinobacteria; Kineosporiales; Kineosporiaceae; Kineococcus	Bacteria; Actinobacteria; Actinobacteria; Micrococcales; Microbacteriaceae; Agromyces			Bacteria; Proteobacteria; Betaproteobacteria; Burkholderiales; Burkholderiaceae; Ralstonia
Bacteria; Proteobacteria; Gammaproteobacteria; Pseudomonadales; Moraxellaceae; Psychrobacter	Bacteria; TM6; unclassified; unclassified; unclassified; unclassified	Bacteria; Actinobacteria; Actinobacteria; Actinomycetales; Actinomycetaceae; Actinomyces	Bacteria; Proteobacteria; Alphaproteobacteria; Rhizobiales; Hyphomicrobiaceae; Devosia			Bacteria; Proteobacteria; Betaproteobacteria; Burkholderiales; Oxalobacteraceae; Massilia
Bacteria; Bacteroidetes; Sphingobacteriia; Sphingobacteriales; unclassified; unclassified	Bacteria; Proteobacteria; Alphaproteobacteria; Rhizobiales; Xanthobacteraceae; Pseudolabrys	Bacteria; Proteobacteria; Gammaproteobacteria; Cardiobacteriales; Cardiobacteriaceae; Cardiobacterium	Bacteria; Actinobacteria; Rubrobacteria; Rubrobacterales; Rubrobacteriaceae; Rubrobacter			Bacteria; Bacteroidetes; Flavobacteriia; Flavobacteriales; Flavobacteriaceae; Flavobacterium
Bacteria; Firmicutes; Bacilli; Bacillales; Planococcaceae; unclassified	Bacteria; Verrucomicrobia; Opitutae; Opitutales; Opitutaceae; Opitutus	Bacteria; Planctomycetes; Phycisphaerae; WD2101_soil_group; unclassified; unclassified	Bacteria; Proteobacteria; Betaproteobacteria; unclassified; unclassified; unclassified			Bacteria; Proteobacteria; Gammaproteobacteria; Xanthomonadales; Xanthomonadaceae; Stenotrophomonas
Bacteria; Verrucomicrobia; Verrucomicrobiae; Verrucomicrobiales; unclassified; unclassified	Bacteria; Bacteroidetes; Sphingobacteriia; Sphingobacteriales; Sphingobacteriaceae; Arcticibacter	Bacteria; Proteobacteria; Deltaproteobacteria; Myxococcales; Polyangiaceae; Sorangium	Bacteria; Proteobacteria; Alphaproteobacteria; Rhizobiales; Bradyrhizobiaceae; unclassified			Bacteria; Bacteroidetes; Sphingobacteriia; Sphingobacteriales; Sphingobacteriaceae; Sphingobacterium
Bacteria; Actinobacteria; Actinobacteria; Streptomycetales; Streptomycetaceae; Streptomyces	Bacteria; Bacteroidetes; Flavobacteriia; Flavobacteriales; Flavobacteriaceae; Empedobacter	Bacteria; Acidobacteria; Acidobacteria; Subgroup_6; unclassified; unclassified	Bacteria; Bacteroidetes; Flavobacteriia; Flavobacteriales; Flavobacteriaceae; Cloacibacterium			Bacteria; Firmicutes; Bacilli; Lactobacillales; Streptococcaceae; Streptococcus
Bacteria; Firmicutes; Bacilli; Bacillales; Family_XII; Exiguobacterium	Bacteria; Actinobacteria; Actinobacteria; Micrococcales; Microbacteriaceae; Microbacterium	Bacteria; Proteobacteria; TA18; unclassified; unclassified; unclassified				Bacteria; Bacteroidetes; Bacteroidia; Bacteroidales; Prevotellaceae; Prevotella
Bacteria; Firmicutes; Clostridia; Clostridiales; Lachnospiraceae; unclassified	Bacteria; Actinobacteria; Actinobacteria; Propionibacteriales; Nocardioidaceae; Aeromicrobium	Bacteria; Actinobacteria; Actinobacteria; unclassified; unclassified; unclassified				Bacteria; Firmicutes; Bacilli; Bacillales; Bacillaceae; Bacillus
Bacteria; Firmicutes; Clostridia; Clostridiales; Ruminococcaceae; Ruminococcus	Bacteria; Firmicutes; Bacilli; Bacillales; Family_X; Thermicanus	Bacteria; Proteobacteria; Alphaproteobacteria; Sphingomonadales; Sphingomonadaceae; Sphingopyxis				Bacteria; Actinobacteria; Actinobacteria; Corynebacteriales; unclassified; unclassified
Bacteria; Actinobacteria; Actinobacteria; Micrococcales; Micrococcaceae; Kocuria	Bacteria; Proteobacteria; Betaproteobacteria; Burkholderiales; Oxalobacteraceae; unclassified					Bacteria; Proteobacteria; Alphaproteobacteria; Caulobacterales; Caulobacteraceae; Brevundimonas
Bacteria; Actinobacteria; Acidimicrobiia; Acidimicrobiales; unclassified; unclassified	Bacteria; Proteobacteria; Gammaproteobacteria; Legionellales; Coxiellaceae; Rickettsiella					Bacteria; Proteobacteria; Betaproteobacteria; Burkholderiales; Comamonadaceae; unclassified
Bacteria; Proteobacteria; Alphaproteobacteria; Rhizobiales; Phyllobacteriaceae; Aminobacter	Bacteria; Proteobacteria; Deltaproteobacteria; unclassified; unclassified; unclassified					Bacteria; Actinobacteria; Actinobacteria; Micrococcales; Microbacteriaceae; unclassified
Bacteria; Planctomycetes; Phycisphaerae; Pla1_lineage; unclassified; unclassified	Bacteria; Candidate_division_BRC1; unclassified; unclassified; unclassified; unclassified					Bacteria; Actinobacteria; Actinobacteria; Micrococcales; Micrococcaceae; Micrococcus
Bacteria; Firmicutes; Clostridia; Thermoanaerobacterales; Family_III; Thermoanaerobacterium	Bacteria; Actinobacteria; Actinobacteria; Pseudonocardiales; Pseudonocardiaceae; Pseudonocardia
Bacteria; Actinobacteria; Thermoleophilia; Solirubrobacterales; 480-2; unclassified	Bacteria; Deinococcus-Thermus; Deinococci; Deinococcales; Deinococcaceae; Deinococcus
Bacteria; Firmicutes; Bacilli; Bacillales; Family_XI; Gemella	Bacteria; Proteobacteria; Alphaproteobacteria; Rhizobiales; Phyllobacteriaceae; Aquamicrobium
Bacteria; Actinobacteria; Actinobacteria; Corynebacteriales; Nocardiaceae; Rhodococcus	Bacteria; Bacteroidetes; Flavobacteriia; Flavobacteriales; Flavobacteriaceae; Elizabethkingia
Bacteria; Proteobacteria; Betaproteobacteria; Burkholderiales; Comamonadaceae; Aquabacterium	Bacteria; Proteobacteria; Gammaproteobacteria; Xanthomonadales; Xanthomonadaceae; Rhodanobacter
Bacteria; Bacteroidetes; Flavobacteriia; Flavobacteriales; Flavobacteriaceae; unclassified	Bacteria; Proteobacteria; Gammaproteobacteria; Enterobacteriales; Enterobacteriaceae; unclassified
Bacteria; Bacteroidetes; Sphingobacteriia; Sphingobacteriales; Chitinophagaceae; unclassified	Bacteria; Proteobacteria; Betaproteobacteria; Rhodocyclales; Rhodocyclaceae; Zoogloea
Bacteria; Proteobacteria; Gammaproteobacteria; Pasteurellales; Pasteurellaceae; Haemophilus	Bacteria; Proteobacteria; Gammaproteobacteria; Legionellales; Coxiellaceae; Aquicella
Bacteria; Proteobacteria; Gammaproteobacteria; Enterobacteriales; Enterobacteriaceae; Providencia	Bacteria; Proteobacteria; Gammaproteobacteria; Aeromonadales; Aeromonadaceae; unclassified
Bacteria; Actinobacteria; Actinobacteria; Micrococcales; Dermabacteraceae; Brachybacterium	Bacteria; Proteobacteria; Gammaproteobacteria; Pseudomonadales; Pseudomonadaceae; unclassified
Bacteria; Proteobacteria; Betaproteobacteria; Burkholderiales; Alcaligenaceae; Alcaligenes	Bacteria; Actinobacteria; Actinobacteria; Micrococcales; Cellulomonadaceae; Cellulomonas
Bacteria; Candidate_division_OD1; unclassified; unclassified; unclassified; unclassified
Bacteria; Firmicutes; Bacilli; Lactobacillales; Carnobacteriaceae; Dolosigranulum
