# Supplementary material for: Impact of transgenerational host switch on gut bacterial assemblage in generalist pest, Spodoptera littoralis (Lepidoptera: Noctuidae)
Source: Front Microbiol. 2023 Jul 13;14:1172601. doi: 10.3389/fmicb.2023.1172601 (PMC10374326; doi:10.3389/fmicb.2023.1172601)
Supplement: Supplementary Excel 7 — DEseq2 analysis summary. [file Table_7.XLSX]

## Sheet: All_Group_DEGs
Comparison	OTUDesc	log2FoldChange	padj	OTU	ADR1	ADR2	ADR3	CabbF1R1	CabbF1R2	CabbF1R3	CabbF2R1	CabbF2R2	CabbF2R3	CottF1R1	CottF1R2	CottF1R3	CottF2R1	CottF2R2	CottF2R3	CabbCottF2R1	CabbCottF2R2	CabbCottF2R3	CottCabbF2R1	CottCabbF2R2	CottCabbF2R3	OTUCount	SequenceCount
AD_vs_CabF1	Bacteria; Actinobacteria; Actinobacteria; Micrococcales; Brevibacteriaceae; Brevibacterium	22.2898	8.13145e-05	Otu00040,Otu00119	0	0	0	0	1082.36	0	7.16405	244.97	131.008	52.5535	0	22.7037	0	0	0	0	0	35.426	0	0	0	2	1,168
AD_vs_CabF1	Bacteria; Firmicutes; Bacilli; Lactobacillales; Streptococcaceae; Streptococcus	18.9428	0.000136394	Otu00034,Otu00192	0	0	0	129.114	0	9.38572	0	187.964	102.551	57.5307	43.6566	0	0	0	74.5799	0	61.2494	72.7844	1449.25	0	0	2	1,748
AD_vs_CabF1	Bacteria; Proteobacteria; Alphaproteobacteria; Rhizobiales; Brucellaceae; unclassified	7.78064	0.00760475	Otu00021,Otu00503,Otu00531	28.1001	41.6025	55.2677	2289.37	24474.2	714.131	30.3809	0	66.0409	13.4678	58.2087	125.67	362.642	508.331	696.577	0	43.392	37.3584	0	0	0	3	7,312
AD_vs_CabF1	Bacteria; Proteobacteria; Alphaproteobacteria; Rhizobiales; Rhizobiaceae; Rhizobium	8.35521	0.0127873	Otu00015,Otu00065,Otu00241	40.9794	183.359	0	9652.74	60660.4	3151.56	9.95008	0	21.4767	0	0	0	388.378	142.084	1460.28	149.419	16.8561	47.6641	0	5.35906	0	3	18,402
AD_vs_CabF1	Bacteria; Proteobacteria; Alphaproteobacteria; Rhodospirillales; Acetobacteraceae; Roseomonas	24.9517	8.13145e-05	Otu00078,Otu00523	0	0	0	0	3715.55	54.2739	0	0	0	0	0	0	0	0	5.9664	0	0	0	0	0	0	2	367
AD_vs_CabF1	Bacteria; Proteobacteria; Betaproteobacteria; Burkholderiales; Comamonadaceae; Roseateles	8.78612	0.00219512	Otu00014	7.02504	84.7458	1.67478	2268.17	37575.6	1400.1	12.6034	109.389	19.866	140.094	0	48.6052	9023.95	6506.97	102.92	259.408	66.4231	19.9674	45.0877	7.14541	0	1	24,365
AD_vs_CabF1	Bacteria; Proteobacteria; Gammaproteobacteria; Enterobacteriales; Enterobacteriaceae; Buttiauxella	9.25002	8.13145e-05	Otu00002,Otu00344,Otu00628,Otu00869	837.15	599.384	55.2677	93690.7	795758	19000	6.76605	75.4939	137.988	336.547	81.4922	670.24	50014.2	30889.9	30275	2608.61	307.415	659.569	91044.9	198544	19123.5	4	391,586
AD_vs_CabF1	Bacteria; Proteobacteria; Gammaproteobacteria; Pseudomonadales; Moraxellaceae; Acinetobacter	9.52972	8.13145e-05	Otu00007,Otu00028,Otu00231,Otu00385,Otu00509,Otu00510,Otu00589,Otu00590,Otu00592,Otu00593,Otu00742,Otu00743	83.1296	81.6641	23.4469	18403.6	115376	5420.86	477.736	3820.91	1065.24	4.24527	156.581	103.606	112.302	76.9855	1634.79	4.15054	513.36	371.007	103270	60112.6	15888.9	12	108,715
AD_vs_CabF1	Bacteria; Proteobacteria; Gammaproteobacteria; Xanthomonadales; Xanthomonadaceae; Stenotrophomonas	7.67371	0.00353871	Otu00010,Otu00288,Otu00455,Otu00465,Otu00498,Otu00499,Otu00600,Otu00601,Otu00603,Otu00655,Otu00682,Otu00683,Otu00686,Otu00687,Otu00688,Otu00689,Otu00690,Otu00857,Otu00858,Otu00865,Otu00866,Otu00877	168.601	161.787	1.67478	8997.53	53229.3	5600.01	26.1355	0	237.318	22.1047	10.4776	125.99	795.474	229.824	3135.34	313.365	1152.39	4488.8	1062.78	4467.67	442.598	22	43,035
AD_vs_CabF1	Bacteria; Firmicutes; Clostridia; Clostridiales; Family_XI; Anaerococcus	-18.4262	0.00028079	Otu00052,Otu00090,Otu00169	7.02504	0	0	0	0	0	13.7974	0	0	19.4697	118.164	99.7685	0	110.95	0	0	27.7041	21.8997	0	0	0	3	1,154
AD_vs_CabF1	Bacteria; Proteobacteria; Alphaproteobacteria; Caulobacterales; Caulobacteraceae; unclassified	-23.7601	0.000136394	Otu00042	0	710.324	0	0	0	0	0	0	0	0	0	88.2568	273.737	0	82.0379	0	8.84529	0	0	0	0	1	962
AD_vs_CabF1	Bacteria; Proteobacteria; Alphaproteobacteria; Sphingomonadales; Erythrobacteraceae; Altererythrobacter	-24.7848	8.13145e-05	Otu00070,Otu00073	0	762.712	70.3407	0	0	0	0	233.415	0	0	0	0	0	0	0	0	0	0	0	0	0	2	840
AD_vs_CabF1	Bacteria; Proteobacteria; Alphaproteobacteria; Sphingomonadales; Sphingomonadaceae; Sphingobium	-20.6664	0.00115533	Otu00106,Otu00200	16.3918	46.225	0	0	0	0	11.9401	0	0	0	0	0	0	0	275.946	0	0	0	0	0	0	2	319
CabF1_vs_CabF2	Bacteria; Firmicutes; Bacilli; Bacillales; Staphylococcaceae; Staphylococcus	8.55579	0.000157021	Otu00004,Otu00820	432.04	5288.14	331.606	5.78124	339.246	9.79379	26130.1	88990.3	14596.1	320.591	326.551	47.9656	339.246	141.517	61.1556	62.258	77.9386	115.94	437.995	153.626	181.006	2	348,025
CabF1_vs_CabF2	Bacteria; Firmicutes; Clostridia; Clostridiales; Family_XI; Anaerococcus	19.396	0.000157021	Otu00052,Otu00090,Otu00169	7.02504	0	0	0	0	0	13.7974	0	0	19.4697	118.164	99.7685	0	110.95	0	0	27.7041	21.8997	0	0	0	3	1,154
CabF1_vs_CabF2	Bacteria; Proteobacteria; Alphaproteobacteria; Sphingomonadales; Erythrobacteraceae; Altererythrobacter	22.9511	0.000298471	Otu00070,Otu00073	0	762.712	70.3407	0	0	0	0	233.415	0	0	0	0	0	0	0	0	0	0	0	0	0	2	840
CabF1_vs_CabF2	Bacteria; Proteobacteria; Alphaproteobacteria; Sphingomonadales; Sphingomonadaceae; Sphingobium	18.2823	0.00496121	Otu00106,Otu00200	16.3918	46.225	0	0	0	0	11.9401	0	0	0	0	0	0	0	275.946	0	0	0	0	0	0	2	319
CabF1_vs_CabF2	Bacteria; Proteobacteria; Betaproteobacteria; Burkholderiales; Burkholderiaceae; Burkholderia	27.4893	1.19834e-05	Otu00020,Otu00057	0	0	0	0	0	0	0	49.3021	0	0	0	0	0	332.849	0	0	0	0	186.792	13336.9	1682.37	2	9,504
CabF1_vs_CabF2	Bacteria; Proteobacteria; Gammaproteobacteria; Pseudomonadales; Pseudomonadaceae; Pseudomonas	7.00048	0.00496121	Otu00005,Otu00176,Otu00254	528.049	98.6133	51.9181	38.5416	710.801	22.036	6658.46	58495.4	32550.6	32.2055	431.327	444.801	18759.1	13072.2	13200.6	18418	772.878	2600.92	682.757	85.7449	10802.1	3	256,136
CabF1_vs_CabF2	Bacteria; Bacteroidetes; Flavobacteriia; Flavobacteriales; Flavobacteriaceae; Chryseobacterium	-23.1846	0.000234795	Otu00062,Otu00173,Otu00185,Otu00514	0	26.1941	0	0	64.6183	0	0	0	0	57.8235	0	0	0	0	0	0	14.1858	97.9047	0	180.422	0	4	754
CabF1_vs_CabF2	Bacteria; Bacteroidetes; Sphingobacteriia; Sphingobacteriales; Sphingobacteriaceae; Sphingobacterium	-10.424	0.0130302	Otu00022,Otu00074,Otu00186,Otu00214	117.084	30.8166	0	1418.33	31162.2	311.769	11.0114	0	12.886	21.5191	0	90.4952	0	0	1965.93	0	39.7203	38.0025	399.348	0	543.019	4	6,201
CabF1_vs_CabF2	Bacteria; Proteobacteria; Alphaproteobacteria; Rhizobiales; Brucellaceae; unclassified	-8.15364	0.00496121	Otu00021,Otu00503,Otu00531	28.1001	41.6025	55.2677	2289.37	24474.2	714.131	30.3809	0	66.0409	13.4678	58.2087	125.67	362.642	508.331	696.577	0	43.392	37.3584	0	0	0	3	7,312
CabF1_vs_CabF2	Bacteria; Proteobacteria; Alphaproteobacteria; Rhizobiales; Rhizobiaceae; Rhizobium	-11.189	0.000573173	Otu00015,Otu00065,Otu00241	40.9794	183.359	0	9652.74	60660.4	3151.56	9.95008	0	21.4767	0	0	0	388.378	142.084	1460.28	149.419	16.8561	47.6641	0	5.35906	0	3	18,402
CabF1_vs_CabF2	Bacteria; Proteobacteria; Alphaproteobacteria; Rhodospirillales; Acetobacteraceae; Roseomonas	-32.7182	7.76254e-08	Otu00078,Otu00523	0	0	0	0	3715.55	54.2739	0	0	0	0	0	0	0	0	5.9664	0	0	0	0	0	0	2	367
CabF1_vs_CabF2	Bacteria; Proteobacteria; Betaproteobacteria; Burkholderiales; Comamonadaceae; Roseateles	-8.18474	0.00496121	Otu00014	7.02504	84.7458	1.67478	2268.17	37575.6	1400.1	12.6034	109.389	19.866	140.094	0	48.6052	9023.95	6506.97	102.92	259.408	66.4231	19.9674	45.0877	7.14541	0	1	24,365
CabF1_vs_CabF2	Bacteria; Proteobacteria; Betaproteobacteria; Burkholderiales; Comamonadaceae; unclassified	-23.6658	5.4319e-11	Otu00045,Otu00079,Otu00098,Otu00430,Otu00576,Otu00581,Otu00583,Otu00739,Otu00770	0	323.575	13.3982	5.78124	129.237	4.08075	0	0	0	16.3955	41.3282	3.51748	196.529	242.844	377.375	0	20.5277	19.3233	0	269.739	0	9	1,503
CabF1_vs_CabF2	Bacteria; Proteobacteria; Gammaproteobacteria; Enterobacteriales; Enterobacteriaceae; Buttiauxella	-12.0109	2.39255e-08	Otu00002,Otu00344,Otu00628,Otu00869	837.15	599.384	55.2677	93690.7	795758	19000	6.76605	75.4939	137.988	336.547	81.4922	670.24	50014.2	30889.9	30275	2608.61	307.415	659.569	91044.9	198544	19123.5	4	391,586
CabF1_vs_CabF2	Bacteria; Proteobacteria; Gammaproteobacteria; Xanthomonadales; Xanthomonadaceae; Stenotrophomonas	-8.0081	0.0029086	Otu00010,Otu00288,Otu00455,Otu00465,Otu00498,Otu00499,Otu00600,Otu00601,Otu00603,Otu00655,Otu00682,Otu00683,Otu00686,Otu00687,Otu00688,Otu00689,Otu00690,Otu00857,Otu00858,Otu00865,Otu00866,Otu00877	168.601	161.787	1.67478	8997.53	53229.3	5600.01	26.1355	0	237.318	22.1047	10.4776	125.99	795.474	229.824	3135.34	313.365	1152.39	4488.8	1062.78	4467.67	442.598	22	43,035
CabF2_vs_CabF2Cot	Bacteria; Bacteroidetes; Flavobacteriia; Flavobacteriales; Flavobacteriaceae; Chryseobacterium	24.0136	0.000289984	Otu00062,Otu00173,Otu00185,Otu00514	0	26.1941	0	0	64.6183	0	0	0	0	57.8235	0	0	0	0	0	0	14.1858	97.9047	0	180.422	0	4	754
CabF2_vs_CabF2Cot	Bacteria; Proteobacteria; Alphaproteobacteria; Caulobacterales; Caulobacteraceae; unclassified	20.1677	0.00437729	Otu00042	0	710.324	0	0	0	0	0	0	0	0	0	88.2568	273.737	0	82.0379	0	8.84529	0	0	0	0	1	962
CabF2_vs_CabF2Cot	Bacteria; Proteobacteria; Betaproteobacteria; Burkholderiales; Comamonadaceae; unclassified	21.9124	3.64989e-09	Otu00045,Otu00079,Otu00098,Otu00430,Otu00576,Otu00581,Otu00583,Otu00739,Otu00770	0	323.575	13.3982	5.78124	129.237	4.08075	0	0	0	16.3955	41.3282	3.51748	196.529	242.844	377.375	0	20.5277	19.3233	0	269.739	0	9	1,503
CabF2_vs_CabF2Cot	Bacteria; Firmicutes; Bacilli; Bacillales; Staphylococcaceae; Staphylococcus	-8.98351	0.000180556	Otu00004,Otu00820	432.04	5288.14	331.606	5.78124	339.246	9.79379	26130.1	88990.3	14596.1	320.591	326.551	47.9656	339.246	141.517	61.1556	62.258	77.9386	115.94	437.995	153.626	181.006	2	348,025
CabF2_vs_CabF2Cot	Bacteria; Proteobacteria; Alphaproteobacteria; Sphingomonadales; Erythrobacteraceae; Altererythrobacter	-23.9895	0.00029929	Otu00070,Otu00073	0	762.712	70.3407	0	0	0	0	233.415	0	0	0	0	0	0	0	0	0	0	0	0	0	2	840
CabF2_vs_CabF2Cot	Bacteria; Proteobacteria; Alphaproteobacteria; Sphingomonadales; Sphingomonadaceae; Sphingobium	-20.7386	0.00322778	Otu00106,Otu00200	16.3918	46.225	0	0	0	0	11.9401	0	0	0	0	0	0	0	275.946	0	0	0	0	0	0	2	319
CabF2_vs_CabF2Cot	Bacteria; Proteobacteria; Betaproteobacteria; Burkholderiales; Alcaligenaceae; Bordetella	-24.2486	0.000289984	Otu00075	18.7334	0	0	0	0	0.408075	0	153.299	14.4968	0	0	0	0	0	198.383	0	0	0	0	0	0	1	376
CabF2_vs_CabF2Cot	Bacteria; Proteobacteria; Betaproteobacteria; Burkholderiales; Burkholderiaceae; Burkholderia	-30.8362	1.53302e-06	Otu00020,Otu00057	0	0	0	0	0	0	0	49.3021	0	0	0	0	0	332.849	0	0	0	0	186.792	13336.9	1682.37	2	9,504
AD_vs_CotF1	Bacteria; Actinobacteria; Actinobacteria; Micrococcales; Brevibacteriaceae; Brevibacterium	18.4463	0.00379875	Otu00040,Otu00119	0	0	0	0	1082.36	0	7.16405	244.97	131.008	52.5535	0	22.7037	0	0	0	0	0	35.426	0	0	0	2	1,168
AD_vs_CotF1	Bacteria; Firmicutes; Bacilli; Lactobacillales; Streptococcaceae; Streptococcus	18.4794	0.00078583	Otu00034,Otu00192	0	0	0	129.114	0	9.38572	0	187.964	102.551	57.5307	43.6566	0	0	0	74.5799	0	61.2494	72.7844	1449.25	0	0	2	1,748
AD_vs_CotF1	Bacteria; Proteobacteria; Alphaproteobacteria; Rhizobiales; Rhizobiaceae; Rhizobium	-10.3997	0.011748	Otu00015,Otu00065,Otu00241	40.9794	183.359	0	9652.74	60660.4	3151.56	9.95008	0	21.4767	0	0	0	388.378	142.084	1460.28	149.419	16.8561	47.6641	0	5.35906	0	3	18,402
AD_vs_CotF1	Bacteria; Proteobacteria; Alphaproteobacteria; Sphingomonadales; Erythrobacteraceae; Altererythrobacter	-26.4159	0.000110693	Otu00070,Otu00073	0	762.712	70.3407	0	0	0	0	233.415	0	0	0	0	0	0	0	0	0	0	0	0	0	2	840
AD_vs_CotF1	Bacteria; Proteobacteria; Alphaproteobacteria; Sphingomonadales; Sphingomonadaceae; Sphingobium	-23.5798	0.00078583	Otu00106,Otu00200	16.3918	46.225	0	0	0	0	11.9401	0	0	0	0	0	0	0	275.946	0	0	0	0	0	0	2	319
AD_vs_CotF1	Bacteria; Proteobacteria; Betaproteobacteria; Burkholderiales; Alcaligenaceae; Bordetella	-21.8868	0.00197561	Otu00075	18.7334	0	0	0	0	0.408075	0	153.299	14.4968	0	0	0	0	0	198.383	0	0	0	0	0	0	1	376
AD_vs_CotF1	Bacteria; Proteobacteria; Gammaproteobacteria; Enterobacteriales; Enterobacteriaceae; Serratia	-9.85445	7.72715e-05	Otu00001,Otu00419,Otu00695	116387	141227	89325.9	32685.2	157410	13469.3	124.575	472.992	8399.54	10.3936	27.9402	336.399	26384	37497	14115	18154.4	1363.51	7807.26	140448	107717	46103.3	3	557,789
CotF1_vs_CotF2	Bacteria; Firmicutes; Erysipelotrichia; Erysipelotrichales; Erysipelotrichaceae; Incertae_Sedis	17.9303	1.46077e-06	Otu00008	0	107.858	0	185	0	27.341	166.763	234.185	0	0.146389	0	0	23492.2	7206.07	16158.5	205.452	0.166892	41.8671	502.406	47543.8	353.335	1	62,542
CotF1_vs_CotF2	Bacteria; Proteobacteria; Alphaproteobacteria; Rhizobiales; Rhizobiaceae; Rhizobium	13.5493	9.5921e-05	Otu00015,Otu00065,Otu00241	40.9794	183.359	0	9652.74	60660.4	3151.56	9.95008	0	21.4767	0	0	0	388.378	142.084	1460.28	149.419	16.8561	47.6641	0	5.35906	0	3	18,402
CotF1_vs_CotF2	Bacteria; Proteobacteria; Alphaproteobacteria; Rhodospirillales; Acetobacteraceae; Roseomonas	23.6797	0.000200904	Otu00078,Otu00523	0	0	0	0	3715.55	54.2739	0	0	0	0	0	0	0	0	5.9664	0	0	0	0	0	0	2	367
CotF1_vs_CotF2	Bacteria; Proteobacteria; Alphaproteobacteria; Sphingomonadales; Sphingomonadaceae; Sphingobium	25.7199	5.36316e-05	Otu00106,Otu00200	16.3918	46.225	0	0	0	0	11.9401	0	0	0	0	0	0	0	275.946	0	0	0	0	0	0	2	319
CotF1_vs_CotF2	Bacteria; Proteobacteria; Betaproteobacteria; Burkholderiales; Alcaligenaceae; Bordetella	25.2901	6.24942e-05	Otu00075	18.7334	0	0	0	0	0.408075	0	153.299	14.4968	0	0	0	0	0	198.383	0	0	0	0	0	0	1	376
CotF1_vs_CotF2	Bacteria; Proteobacteria; Betaproteobacteria; Burkholderiales; Burkholderiaceae; Burkholderia	34.6371	2.41067e-08	Otu00020,Otu00057	0	0	0	0	0	0	0	49.3021	0	0	0	0	0	332.849	0	0	0	0	186.792	13336.9	1682.37	2	9,504
CotF1_vs_CotF2	Bacteria; Proteobacteria; Gammaproteobacteria; Enterobacteriales; Enterobacteriaceae; Buttiauxella	6.67458	0.00392422	Otu00002,Otu00344,Otu00628,Otu00869	837.15	599.384	55.2677	93690.7	795758	19000	6.76605	75.4939	137.988	336.547	81.4922	670.24	50014.2	30889.9	30275	2608.61	307.415	659.569	91044.9	198544	19123.5	4	391,586
CotF1_vs_CotF2	Bacteria; Proteobacteria; Gammaproteobacteria; Enterobacteriales; Enterobacteriaceae; Serratia	7.70132	0.000798465	Otu00001,Otu00419,Otu00695	116387	141227	89325.9	32685.2	157410	13469.3	124.575	472.992	8399.54	10.3936	27.9402	336.399	26384	37497	14115	18154.4	1363.51	7807.26	140448	107717	46103.3	3	557,789
CotF1_vs_CotF2	Bacteria; Proteobacteria; Gammaproteobacteria; Enterobacteriales; Enterobacteriaceae; unclassified	7.27794	0.0218692	Otu00150,Otu00361,Otu00373,Otu00376,Otu00378,Otu00403,Otu00404,Otu00429,Otu00439,Otu00440,Otu00462,Otu00463,Otu00464,Otu00479,Otu00519,Otu00527,Otu00529,Otu00615,Otu00617,Otu00618,Otu00619,Otu00620,Otu00621,Otu00622,Otu00623,Otu00624,Otu00625,Otu00626,Otu00627,Otu00629,Otu00631,Otu00632,Otu00633,Otu00634,Otu00637,Otu00639,Otu00641,Otu00642,Otu00643,Otu00646,Otu00647,Otu00648,Otu00652,Otu00653,Otu…	16.3918	10.7858	5.02433	28.9062	355.401	20.8118	0	0	17.7183	0.439166	0	0.319771	39.7737	63.9659	25.3572	45.6559	2.67027	9.01754	38.6466	83.9586	9.91816	86	409
CotF1_vs_CotF2	Bacteria; Proteobacteria; Gammaproteobacteria; Pseudomonadales; Pseudomonadaceae; Pseudomonas	5.6317	0.0400376	Otu00005,Otu00176,Otu00254	528.049	98.6133	51.9181	38.5416	710.801	22.036	6658.46	58495.4	32550.6	32.2055	431.327	444.801	18759.1	13072.2	13200.6	18418	772.878	2600.92	682.757	85.7449	10802.1	3	256,136
CotF1_vs_CotF2	Bacteria; Actinobacteria; Actinobacteria; Micrococcales; Brevibacteriaceae; Brevibacterium	-29.9373	3.97344e-08	Otu00040,Otu00119	0	0	0	0	1082.36	0	7.16405	244.97	131.008	52.5535	0	22.7037	0	0	0	0	0	35.426	0	0	0	2	1,168
CotF1_vs_CotF2	Bacteria; Bacteroidetes; Flavobacteriia; Flavobacteriales; Flavobacteriaceae; Chryseobacterium	-20.4815	0.00126632	Otu00062,Otu00173,Otu00185,Otu00514	0	26.1941	0	0	64.6183	0	0	0	0	57.8235	0	0	0	0	0	0	14.1858	97.9047	0	180.422	0	4	754
CotF2_vs_CotF2Cab	Bacteria; Bacteroidetes; Flavobacteriia; Flavobacteriales; Flavobacteriaceae; Chryseobacterium	22.1238	0.00158832	Otu00062,Otu00173,Otu00185,Otu00514	0	26.1941	0	0	64.6183	0	0	0	0	57.8235	0	0	0	0	0	0	14.1858	97.9047	0	180.422	0	4	754
CotF2_vs_CotF2Cab	Bacteria; Proteobacteria; Gammaproteobacteria; Pseudomonadales; Moraxellaceae; Acinetobacter	6.61884	0.0171647	Otu00007,Otu00028,Otu00231,Otu00385,Otu00509,Otu00510,Otu00589,Otu00590,Otu00592,Otu00593,Otu00742,Otu00743	83.1296	81.6641	23.4469	18403.6	115376	5420.86	477.736	3820.91	1065.24	4.24527	156.581	103.606	112.302	76.9855	1634.79	4.15054	513.36	371.007	103270	60112.6	15888.9	12	108,715
CotF2_vs_CotF2Cab	Bacteria; Firmicutes; Bacilli; Bacillales; Paenibacillaceae; Paenibacillus	-20.9435	2.98242e-10	Otu00024,Otu00027,Otu00121	216.605	154.083	249.542	44.3228	32.3092	67.3323	193.297	0	37.0473	118.868	655.43	475.819	0	0	141.702	45.6559	175.571	215.777	0	0	0	3	7,080
CotF2_vs_CotF2Cab	Bacteria; Firmicutes; Clostridia; Clostridiales; Family_XI; Anaerococcus	-20.672	0.000206865	Otu00052,Otu00090,Otu00169	7.02504	0	0	0	0	0	13.7974	0	0	19.4697	118.164	99.7685	0	110.95	0	0	27.7041	21.8997	0	0	0	3	1,154
CotF2_vs_CotF2Cab	Bacteria; Proteobacteria; Alphaproteobacteria; Caulobacterales; Caulobacteraceae; unclassified	-22.536	0.00158832	Otu00042	0	710.324	0	0	0	0	0	0	0	0	0	88.2568	273.737	0	82.0379	0	8.84529	0	0	0	0	1	962
CotF2_vs_CotF2Cab	Bacteria; Proteobacteria; Alphaproteobacteria; Rhizobiales; Brucellaceae; unclassified	-10.1939	0.00345602	Otu00021,Otu00503,Otu00531	28.1001	41.6025	55.2677	2289.37	24474.2	714.131	30.3809	0	66.0409	13.4678	58.2087	125.67	362.642	508.331	696.577	0	43.392	37.3584	0	0	0	3	7,312
CotF2_vs_CotF2Cab	Bacteria; Proteobacteria; Alphaproteobacteria; Rhodospirillales; Acetobacteraceae; Roseomonas	-19.8374	0.00586505	Otu00078,Otu00523	0	0	0	0	3715.55	54.2739	0	0	0	0	0	0	0	0	5.9664	0	0	0	0	0	0	2	367
CotF2_vs_CotF2Cab	Bacteria; Proteobacteria; Alphaproteobacteria; Sphingomonadales; Sphingomonadaceae; Sphingobium	-21.3423	0.00285487	Otu00106,Otu00200	16.3918	46.225	0	0	0	0	11.9401	0	0	0	0	0	0	0	275.946	0	0	0	0	0	0	2	319
CotF2_vs_CotF2Cab	Bacteria; Proteobacteria; Betaproteobacteria; Burkholderiales; Alcaligenaceae; Bordetella	-20.9121	0.00326616	Otu00075	18.7334	0	0	0	0	0.408075	0	153.299	14.4968	0	0	0	0	0	198.383	0	0	0	0	0	0	1	376
CotF2_vs_CotF2Cab	Bacteria; Proteobacteria; Betaproteobacteria; Burkholderiales; Comamonadaceae; Roseateles	-8.27479	0.0129954	Otu00014	7.02504	84.7458	1.67478	2268.17	37575.6	1400.1	12.6034	109.389	19.866	140.094	0	48.6052	9023.95	6506.97	102.92	259.408	66.4231	19.9674	45.0877	7.14541	0	1	24,365

## Sheet: SampleWise_Log2FCSummary
OTU	AD-CabF1	AD-CotF1	CabF1-CabF2	CotF1-CotF2	CabF2-CabF2Cot	CotF2-CotF2Cab
p_Actinobacteria_g_Brevibacterium	22.28	18.44	NA	-29.93	NA	NA
p_Firmicutes_g_Streptococcus	18.94	18.47	NA	NA	NA	NA
p_Proteobacteria_f_Brucellaceae_g_unclassified	7.78	NA	NA	-8.15	NA	-10.19
p_Proteobacteria_Rhizobium	8.35	-10.39	-11.18	13.54	NA	NA
p_Proteobacteria_Roseomonas	24.95	NA	-32.71	23.67	NA	-19.83
p_Proteobacteria_Roseateles	8.78	NA	-8.18	NA	NA	-8.27
p_Proteobacteria_Buttiauxella	9.25	NA	-12.01	6.67	NA	NA
p_Proteobacteria_Acinetobacter	9.52	NA	NA	NA	NA	6.61
p_Proteobacteria_g_Stenotrophomonas	7.67	NA	-8.01	NA	NA	NA
p_Firmicutes_g_Anaerococcus	-18.42	NA	19.39	NA	NA	-20.67
p_Proteobacteria_f_Caulobacteraceae_g_unclassified	-23.76	NA	NA	NA	20.16	-22.53
p_Proteobacteria_g_Altererythrobacter	-24.78	-26.41	22.95	NA	-23.98	NA
p_Proteobacteria_g_Sphingobium	-20.66	-23.57	18.28	25.71	-20.73	-21.34
p_Firmicutes_g_Staphylococcus	NA	NA	8.55	NA	-8.98	NA
p_Proteobacteria_g_Burkholderia	NA	NA	27.48	34.63	-30.83	NA
p_Proteobacteria_g_Pseudomonas	NA	NA	7.01	5.63	NA	NA
p_Bacteroidetes_g_Chryseobacterium	NA	NA	-23.18	-20.48	24.01	22.12
p_Bacteroidetes_g_Sphingobacterium	NA	NA	-10.42	NA	NA	NA
p_Proteobacteria_f_Comamonadaceae_g_unclassified	NA	NA	-23.66	NA	21.91	NA
p_Proteobacteria_g_Bordetella	NA	-21.88	NA	25.29	-24.24	-20.91
p_Proteobacteria_g_Serratia	NA	-9.85	NA	7.7	NA	NA
p_Firmicutes_g_Incertae_Sedis	NA	NA	NA	17.93	NA	NA
p_Proteobacteria_f_Enterobacteriaceae_g_unclassified	NA	NA	NA	7.27	NA	NA
p_Firmicutes_g_Paenibacillus	NA	NA	NA	NA	NA	-20.94

## Sheet: NonDEGs_Final
Non differentiall OUT were collected from all group Comparison and substracted the Differential OTUs =NonDifferential OTUs
OTUDesc	OTUCount	SequenceCount
Bacteria; Acidobacteria; Holophagae; Subgroup_10; ABS-19; unclassified	1	29
Bacteria; Acidobacteria; Holophagae; Subgroup_10; CA002; unclassified	3	673
Bacteria; Actinobacteria; Acidimicrobiia; Acidimicrobiales; Acidimicrobiaceae; CL500-29_marine_group	2	185
Bacteria; Actinobacteria; Acidimicrobiia; Acidimicrobiales; Iamiaceae; Iamia	6	193
Bacteria; Actinobacteria; Actinobacteria; Actinomycetales; Actinomycetaceae; Actinomyces	4	162
Bacteria; Actinobacteria; Actinobacteria; Bifidobacteriales; Bifidobacteriaceae; Bifidobacterium	2	157
Bacteria; Actinobacteria; Actinobacteria; Corynebacteriales; Corynebacteriaceae; Corynebacterium	15	5126
Bacteria; Actinobacteria; Actinobacteria; Corynebacteriales; Dietziaceae; Dietzia	1	67
Bacteria; Actinobacteria; Actinobacteria; Corynebacteriales; Mycobacteriaceae; Mycobacterium	2	137
Bacteria; Actinobacteria; Actinobacteria; Corynebacteriales; Nocardiaceae; Gordonia	1	29
Bacteria; Actinobacteria; Actinobacteria; Corynebacteriales; Nocardiaceae; Rhodococcus	2	458
Bacteria; Actinobacteria; Actinobacteria; Frankiales; Frankiaceae; Jatrophihabitans	1	174
Bacteria; Actinobacteria; Actinobacteria; Frankiales; Geodermatophilaceae; Blastococcus	1	333
Bacteria; Actinobacteria; Actinobacteria; Frankiales; Sporichthyaceae; hgcI_clade	1	42
Bacteria; Actinobacteria; Actinobacteria; Kineosporiales; Kineosporiaceae; Kineococcus	1	14
Bacteria; Actinobacteria; Actinobacteria; Micrococcales; Cellulomonadaceae; Cellulomonas	1	15
Bacteria; Actinobacteria; Actinobacteria; Micrococcales; Dermabacteraceae; Brachybacterium	1	589
Bacteria; Actinobacteria; Actinobacteria; Micrococcales; Intrasporangiaceae; Aquipuribacter	1	26
Bacteria; Actinobacteria; Actinobacteria; Micrococcales; Microbacteriaceae; Agromyces	2	472
Bacteria; Actinobacteria; Actinobacteria; Micrococcales; Microbacteriaceae; Alpinimonas	1	22
Bacteria; Actinobacteria; Actinobacteria; Micrococcales; Microbacteriaceae; Leucobacter	1	551
Bacteria; Actinobacteria; Actinobacteria; Micrococcales; Microbacteriaceae; Microbacterium	1	211
Bacteria; Actinobacteria; Actinobacteria; Micrococcales; Microbacteriaceae; unclassified	3	430
Bacteria; Actinobacteria; Actinobacteria; Micrococcales; Micrococcaceae; Arthrobacter	1	3353
Bacteria; Actinobacteria; Actinobacteria; Micrococcales; Micrococcaceae; Kocuria	1	100
Bacteria; Actinobacteria; Actinobacteria; Micrococcales; Micrococcaceae; Micrococcus	1	538
Bacteria; Actinobacteria; Actinobacteria; Micrococcales; Micrococcaceae; Rothia	2	115
Bacteria; Actinobacteria; Actinobacteria; Micromonosporales; Micromonosporaceae; Actinoplanes	1	3829
Bacteria; Actinobacteria; Actinobacteria; Micromonosporales; Micromonosporaceae; unclassified	1	17
Bacteria; Actinobacteria; Actinobacteria; Propionibacteriales; Nocardioidaceae; Aeromicrobium	1	176
Bacteria; Actinobacteria; Actinobacteria; Propionibacteriales; Nocardioidaceae; Marmoricola	1	142
Bacteria; Actinobacteria; Actinobacteria; Propionibacteriales; Nocardioidaceae; Nocardioides	6	710
Bacteria; Actinobacteria; Actinobacteria; Propionibacteriales; Propionibacteriaceae; Friedmanniella	1	16
Bacteria; Actinobacteria; Actinobacteria; Propionibacteriales; Propionibacteriaceae; Propionibacterium	2	1870
Bacteria; Actinobacteria; Actinobacteria; Pseudonocardiales; Pseudonocardiaceae; Actinomycetospora	1	44
Bacteria; Actinobacteria; Actinobacteria; Pseudonocardiales; Pseudonocardiaceae; Pseudonocardia	1	66
Bacteria; Actinobacteria; Actinobacteria; Streptomycetales; Streptomycetaceae; Streptomyces	1	249
Bacteria; Actinobacteria; Actinobacteria; Streptosporangiales; Thermomonosporaceae; Actinoallomurus	1	198
Bacteria; Actinobacteria; Coriobacteriia; Coriobacteriales; Coriobacteriaceae; Atopobium	1	101
Bacteria; Actinobacteria; Rubrobacteria; Rubrobacterales; Rubrobacteriaceae; Rubrobacter	1	346
Bacteria; Actinobacteria; Thermoleophilia; Solirubrobacterales; 480-2; unclassified	3	86
Bacteria; Actinobacteria; Thermoleophilia; Solirubrobacterales; Elev-16S-1332; unclassified	1	14
Bacteria; Actinobacteria; Thermoleophilia; Solirubrobacterales; Patulibacteraceae; Patulibacter	2	11
Bacteria; Actinobacteria; Thermoleophilia; Solirubrobacterales; Solirubrobacteraceae; Solirubrobacter	2	667
Bacteria; Bacteroidetes; Bacteroidia; Bacteroidales; Bacteroidaceae; Bacteroides	4	738
Bacteria; Bacteroidetes; Bacteroidia; Bacteroidales; Porphyromonadaceae; Porphyromonas	1	168
Bacteria; Bacteroidetes; Bacteroidia; Bacteroidales; Prevotellaceae; Prevotella	5	1529
Bacteria; Bacteroidetes; Cytophagia; Cytophagales; Cytophagaceae; Adhaeribacter	1	22
Bacteria; Bacteroidetes; Cytophagia; Cytophagales; Cytophagaceae; Chryseolinea	1	28
Bacteria; Bacteroidetes; Cytophagia; Cytophagales; Cytophagaceae; Dyadobacter	1	153
Bacteria; Bacteroidetes; Cytophagia; Cytophagales; Cytophagaceae; Flexibacter	1	71
Bacteria; Bacteroidetes; Cytophagia; Cytophagales; Cytophagaceae; Hymenobacter	4	749
Bacteria; Bacteroidetes; Cytophagia; Cytophagales; Cytophagaceae; Siphonobacter	2	25
Bacteria; Bacteroidetes; Cytophagia; Cytophagales; Cytophagaceae; Sporocytophaga	1	164
Bacteria; Bacteroidetes; Flavobacteriia; Flavobacteriales; Cryomorphaceae; Fluviicola	1	139
Bacteria; Bacteroidetes; Flavobacteriia; Flavobacteriales; Flavobacteriaceae; Cloacibacterium	1	790
Bacteria; Bacteroidetes; Flavobacteriia; Flavobacteriales; Flavobacteriaceae; Elizabethkingia	1	25
Bacteria; Bacteroidetes; Flavobacteriia; Flavobacteriales; Flavobacteriaceae; Empedobacter	1	200
Bacteria; Bacteroidetes; Flavobacteriia; Flavobacteriales; Flavobacteriaceae; Flavobacterium	4	1515
Bacteria; Bacteroidetes; Flavobacteriia; Flavobacteriales; Flavobacteriaceae; Weeksella	1	12
Bacteria; Bacteroidetes; Flavobacteriia; Flavobacteriales; Flavobacteriaceae; unclassified	2	335
Bacteria; Bacteroidetes; Sphingobacteriia; Sphingobacteriales; Chitinophagaceae; Chitinophaga	1	2184
Bacteria; Bacteroidetes; Sphingobacteriia; Sphingobacteriales; Chitinophagaceae; Ferruginibacter	1	62
Bacteria; Bacteroidetes; Sphingobacteriia; Sphingobacteriales; Chitinophagaceae; Filimonas	1	123
Bacteria; Bacteroidetes; Sphingobacteriia; Sphingobacteriales; Chitinophagaceae; Flavisolibacter	1	247
Bacteria; Bacteroidetes; Sphingobacteriia; Sphingobacteriales; Chitinophagaceae; Sediminibacterium	1	22
Bacteria; Bacteroidetes; Sphingobacteriia; Sphingobacteriales; Chitinophagaceae; Segetibacter	1	105
Bacteria; Bacteroidetes; Sphingobacteriia; Sphingobacteriales; Chitinophagaceae; Taibaiella	2	285
Bacteria; Bacteroidetes; Sphingobacteriia; Sphingobacteriales; Chitinophagaceae; Terrimonas	1	47
Bacteria; Bacteroidetes; Sphingobacteriia; Sphingobacteriales; Chitinophagaceae; unclassified	4	157
Bacteria; Bacteroidetes; Sphingobacteriia; Sphingobacteriales; Saprospiraceae; unclassified	1	109
Bacteria; Bacteroidetes; Sphingobacteriia; Sphingobacteriales; Sphingobacteriaceae; Arcticibacter	1	98
Bacteria; Bacteroidetes; Sphingobacteriia; Sphingobacteriales; Sphingobacteriaceae; Mucilaginibacter	1	69
Bacteria; Bacteroidetes; Sphingobacteriia; Sphingobacteriales; WCHB1-69; unclassified	1	96
Bacteria; Chloroflexi; Anaerolineae; Anaerolineales; Anaerolineaceae; unclassified	4	53
Bacteria; Cyanobacteria; Cyanobacteria; SubsectionII; FamilyII; Chroococcidiopsis	1	18
Bacteria; Deinococcus-Thermus; Deinococci; Deinococcales; Deinococcaceae; Deinococcus	2	174
Bacteria; Deinococcus-Thermus; Deinococci; Thermales; Thermaceae; Thermus	1	329
Bacteria; Firmicutes; Bacilli; Bacillales; Bacillaceae; Anoxybacillus	1	29
Bacteria; Firmicutes; Bacilli; Bacillales; Bacillaceae; Bacillus	4	1087
Bacteria; Firmicutes; Bacilli; Bacillales; Bacillaceae; Geobacillus	1	17
Bacteria; Firmicutes; Bacilli; Bacillales; Family_X; Thermicanus	1	170
Bacteria; Firmicutes; Bacilli; Bacillales; Family_XI; Gemella	1	79
Bacteria; Firmicutes; Bacilli; Bacillales; Family_XII; Exiguobacterium	1	168
Bacteria; Firmicutes; Bacilli; Bacillales; Paenibacillaceae; Brevibacillus	4	12501
Bacteria; Firmicutes; Bacilli; Bacillales; Paenibacillaceae; unclassified	2	66
Bacteria; Firmicutes; Bacilli; Bacillales; Planococcaceae; unclassified	1	98
Bacteria; Firmicutes; Bacilli; Bacillales; Staphylococcaceae; unclassified	14	34
Bacteria; Firmicutes; Bacilli; Lactobacillales; Aerococcaceae; unclassified	1	10
Bacteria; Firmicutes; Bacilli; Lactobacillales; Carnobacteriaceae; Atopostipes	2	745
Bacteria; Firmicutes; Bacilli; Lactobacillales; Carnobacteriaceae; Dolosigranulum	1	13
Bacteria; Firmicutes; Bacilli; Lactobacillales; Enterococcaceae; Enterococcus	1	35319
Bacteria; Firmicutes; Bacilli; Lactobacillales; Lactobacillaceae; Lactobacillus	2	31
Bacteria; Firmicutes; Bacilli; Lactobacillales; Leuconostocaceae; Leuconostoc	1	31
Bacteria; Firmicutes; Clostridia; Clostridiales; Clostridiaceae_1; Clostridium_sensu_stricto_1	1	13
Bacteria; Firmicutes; Clostridia; Clostridiales; Defluviitaleaceae; Incertae_Sedis	1	150
Bacteria; Firmicutes; Clostridia; Clostridiales; Family_XI; Finegoldia	2	278
Bacteria; Firmicutes; Clostridia; Clostridiales; Family_XI; Peptoniphilus	1	314
Bacteria; Firmicutes; Clostridia; Clostridiales; Family_XIII; Incertae_Sedis	1	37
Bacteria; Firmicutes; Clostridia; Clostridiales; Family_XIII; unclassified	1	23
Bacteria; Firmicutes; Clostridia; Clostridiales; Lachnospiraceae; Blautia	3	268
Bacteria; Firmicutes; Clostridia; Clostridiales; Lachnospiraceae; Dorea	1	52
Bacteria; Firmicutes; Clostridia; Clostridiales; Lachnospiraceae; Incertae_Sedis	1	119
Bacteria; Firmicutes; Clostridia; Clostridiales; Lachnospiraceae; Oribacterium	1	22
Bacteria; Firmicutes; Clostridia; Clostridiales; Lachnospiraceae; unclassified	4	803
Bacteria; Firmicutes; Clostridia; Clostridiales; Ruminococcaceae; Faecalibacterium	1	1001
Bacteria; Firmicutes; Clostridia; Clostridiales; Ruminococcaceae; Incertae_Sedis	1	139
Bacteria; Firmicutes; Clostridia; Clostridiales; Ruminococcaceae; Ruminococcus	3	255
Bacteria; Firmicutes; Clostridia; Clostridiales; Ruminococcaceae; unclassified	1	54
Bacteria; Firmicutes; Clostridia; Thermoanaerobacterales; Family_III; Thermoanaerobacterium	1	77
Bacteria; Firmicutes; Erysipelotrichia; Erysipelotrichales; Erysipelotrichaceae; unclassified	4	261
Bacteria; Firmicutes; Negativicutes; Selenomonadales; Veillonellaceae; Dialister	1	41
Bacteria; Firmicutes; Negativicutes; Selenomonadales; Veillonellaceae; Veillonella	1	158
Bacteria; Firmicutes; Negativicutes; Selenomonadales; Veillonellaceae; unclassified	1	16
Bacteria; Fusobacteria; Fusobacteriia; Fusobacteriales; Fusobacteriaceae; Fusobacterium	1	194
Bacteria; Fusobacteria; Fusobacteriia; Fusobacteriales; Leptotrichiaceae; Leptotrichia	1	24
Bacteria; Gemmatimonadetes; Gemmatimonadetes; Gemmatimonadales; Gemmatimonadaceae; Gemmatimonas	1	39
Bacteria; Planctomycetes; Phycisphaerae; Phycisphaerales; Phycisphaeraceae; SM1A02	3	64
Bacteria; Planctomycetes; Planctomycetacia; Planctomycetales; Planctomycetaceae; Gemmata	3	40
Bacteria; Planctomycetes; Planctomycetacia; Planctomycetales; Planctomycetaceae; Isosphaera	1	420
Bacteria; Planctomycetes; Planctomycetacia; Planctomycetales; Planctomycetaceae; Pir4_lineage	1	13
Bacteria; Planctomycetes; Planctomycetacia; Planctomycetales; Planctomycetaceae; Planctomyces	1	223
Bacteria; Planctomycetes; Planctomycetacia; Planctomycetales; Planctomycetaceae; unclassified	2	22
Bacteria; Proteobacteria; Alphaproteobacteria; Caulobacterales; Caulobacteraceae; Asticcacaulis	2	803
Bacteria; Proteobacteria; Alphaproteobacteria; Caulobacterales; Caulobacteraceae; Brevundimonas	1	262
Bacteria; Proteobacteria; Alphaproteobacteria; Caulobacterales; Caulobacteraceae; Caulobacter	1	21
Bacteria; Proteobacteria; Alphaproteobacteria; Caulobacterales; Caulobacteraceae; Phenylobacterium	2	102
Bacteria; Proteobacteria; Alphaproteobacteria; Caulobacterales; Hyphomonadaceae; Woodsholea	1	55
Bacteria; Proteobacteria; Alphaproteobacteria; Rhizobiales; Beijerinckiaceae; Methylorosula	1	16
Bacteria; Proteobacteria; Alphaproteobacteria; Rhizobiales; Bradyrhizobiaceae; Afipia	1	14
Bacteria; Proteobacteria; Alphaproteobacteria; Rhizobiales; Bradyrhizobiaceae; Bosea	2	939
Bacteria; Proteobacteria; Alphaproteobacteria; Rhizobiales; Bradyrhizobiaceae; Bradyrhizobium	1	52077
Bacteria; Proteobacteria; Alphaproteobacteria; Rhizobiales; Bradyrhizobiaceae; unclassified	4	291
Bacteria; Proteobacteria; Alphaproteobacteria; Rhizobiales; Hyphomicrobiaceae; Devosia	4	673
Bacteria; Proteobacteria; Alphaproteobacteria; Rhizobiales; Hyphomicrobiaceae; Hyphomicrobium	2	356
Bacteria; Proteobacteria; Alphaproteobacteria; Rhizobiales; Hyphomicrobiaceae; Pedomicrobium	1	20
Bacteria; Proteobacteria; Alphaproteobacteria; Rhizobiales; Hyphomicrobiaceae; Rhodoplanes	4	271
Bacteria; Proteobacteria; Alphaproteobacteria; Rhizobiales; Methylobacteriaceae; Methylobacterium	8	38762
Bacteria; Proteobacteria; Alphaproteobacteria; Rhizobiales; Methylobacteriaceae; Microvirga	2	533
Bacteria; Proteobacteria; Alphaproteobacteria; Rhizobiales; Phyllobacteriaceae; Aminobacter	1	110
Bacteria; Proteobacteria; Alphaproteobacteria; Rhizobiales; Phyllobacteriaceae; Aquamicrobium	1	26
Bacteria; Proteobacteria; Alphaproteobacteria; Rhizobiales; Phyllobacteriaceae; unclassified	2	649
Bacteria; Proteobacteria; Alphaproteobacteria; Rhizobiales; Rhizobiaceae; Shinella	1	39
Bacteria; Proteobacteria; Alphaproteobacteria; Rhizobiales; Rhizobiales_Incertae_Sedis; Rhizomicrobium	2	438
Bacteria; Proteobacteria; Alphaproteobacteria; Rhizobiales; Xanthobacteraceae; Pseudolabrys	1	202
Bacteria; Proteobacteria; Alphaproteobacteria; Rhizobiales; Xanthobacteraceae; unclassified	1	34
Bacteria; Proteobacteria; Alphaproteobacteria; Rhizobiales; alphaI_cluster; unclassified	1	14
Bacteria; Proteobacteria; Alphaproteobacteria; Rhodobacterales; Rhodobacteraceae; Amaricoccus	2	59
Bacteria; Proteobacteria; Alphaproteobacteria; Rhodobacterales; Rhodobacteraceae; Paracoccus	2	1081
Bacteria; Proteobacteria; Alphaproteobacteria; Rhodobacterales; Rhodobacteraceae; Thioclava	1	194
Bacteria; Proteobacteria; Alphaproteobacteria; Rhodospirillales; Acetobacteraceae; Gluconobacter	1	47
Bacteria; Proteobacteria; Alphaproteobacteria; Rhodospirillales; Acetobacteraceae; unclassified	2	369
Bacteria; Proteobacteria; Alphaproteobacteria; Rhodospirillales; Rhodospirillales_Incertae_Sedis; Candidatus_Alysiosphaera	1	60
Bacteria; Proteobacteria; Alphaproteobacteria; Rhodospirillales; Rhodospirillales_Incertae_Sedis; Reyranella	1	11
Bacteria; Proteobacteria; Alphaproteobacteria; Rickettsiales; Anaplasmataceae; Wolbachia	1	2047
Bacteria; Proteobacteria; Alphaproteobacteria; Rickettsiales; Rickettsiaceae; Rickettsia	1	149
Bacteria; Proteobacteria; Alphaproteobacteria; Sphingomonadales; Ellin6055; unclassified	1	22
Bacteria; Proteobacteria; Alphaproteobacteria; Sphingomonadales; JG34-KF-161; unclassified	1	58
Bacteria; Proteobacteria; Alphaproteobacteria; Sphingomonadales; Sphingomonadaceae; Novosphingobium	2	799
Bacteria; Proteobacteria; Alphaproteobacteria; Sphingomonadales; Sphingomonadaceae; Sphingomonas	7	52255
Bacteria; Proteobacteria; Alphaproteobacteria; Sphingomonadales; Sphingomonadaceae; Sphingopyxis	1	44
Bacteria; Proteobacteria; Alphaproteobacteria; Sphingomonadales; Sphingomonadaceae; unclassified	2	25
Bacteria; Proteobacteria; Betaproteobacteria; Burkholderiales; Alcaligenaceae; Alcaligenes	1	48
Bacteria; Proteobacteria; Betaproteobacteria; Burkholderiales; Burkholderiaceae; Cupriavidus	2	115222
Bacteria; Proteobacteria; Betaproteobacteria; Burkholderiales; Burkholderiaceae; Polynucleobacter	1	19
Bacteria; Proteobacteria; Betaproteobacteria; Burkholderiales; Burkholderiaceae; Ralstonia	1	12178
Bacteria; Proteobacteria; Betaproteobacteria; Burkholderiales; Comamonadaceae; Aquabacterium	1	197
Bacteria; Proteobacteria; Betaproteobacteria; Burkholderiales; Comamonadaceae; Tepidimonas	1	60
Bacteria; Proteobacteria; Betaproteobacteria; Burkholderiales; Oxalobacteraceae; Massilia	1	5185
Bacteria; Proteobacteria; Betaproteobacteria; Burkholderiales; Oxalobacteraceae; unclassified	4	134
Bacteria; Proteobacteria; Betaproteobacteria; Methylophilales; Methylophilaceae; Methylophilus	1	30
Bacteria; Proteobacteria; Betaproteobacteria; Neisseriales; Neisseriaceae; Neisseria	1	13
Bacteria; Proteobacteria; Betaproteobacteria; Rhodocyclales; Rhodocyclaceae; Zoogloea	1	26
Bacteria; Proteobacteria; Deltaproteobacteria; Myxococcales; 0319-6G20; unclassified	2	44
Bacteria; Proteobacteria; Deltaproteobacteria; Myxococcales; Polyangiaceae; Sorangium	2	162
Bacteria; Proteobacteria; Gammaproteobacteria; Aeromonadales; Aeromonadaceae; unclassified	1	10
Bacteria; Proteobacteria; Gammaproteobacteria; Alteromonadales; Pseudoalteromonadaceae; Pseudoalteromonas	1	288
Bacteria; Proteobacteria; Gammaproteobacteria; Alteromonadales; Shewanellaceae; Shewanella	1	27
Bacteria; Proteobacteria; Gammaproteobacteria; Cardiobacteriales; Cardiobacteriaceae; Cardiobacterium	1	18
Bacteria; Proteobacteria; Gammaproteobacteria; Chromatiales; Chromatiaceae; Rheinheimera	1	62
Bacteria; Proteobacteria; Gammaproteobacteria; Enterobacteriales; Enterobacteriaceae; Providencia	1	40
Bacteria; Proteobacteria; Gammaproteobacteria; Legionellales; Coxiellaceae; Aquicella	1	51
Bacteria; Proteobacteria; Gammaproteobacteria; Legionellales; Coxiellaceae; Rickettsiella	1	982
Bacteria; Proteobacteria; Gammaproteobacteria; Legionellales; Legionellaceae; Legionella	3	145
Bacteria; Proteobacteria; Gammaproteobacteria; Oceanospirillales; Halomonadaceae; Halomonas	1	29
Bacteria; Proteobacteria; Gammaproteobacteria; Pasteurellales; Pasteurellaceae; Haemophilus	1	103
Bacteria; Proteobacteria; Gammaproteobacteria; Pseudomonadales; Moraxellaceae; Enhydrobacter	1	794
Bacteria; Proteobacteria; Gammaproteobacteria; Pseudomonadales; Moraxellaceae; Moraxella	1	171
Bacteria; Proteobacteria; Gammaproteobacteria; Pseudomonadales; Moraxellaceae; Psychrobacter	1	154
Bacteria; Proteobacteria; Gammaproteobacteria; Pseudomonadales; Moraxellaceae; unclassified	4	17
Bacteria; Proteobacteria; Gammaproteobacteria; Pseudomonadales; Pseudomonadaceae; Cellvibrio	1	31
Bacteria; Proteobacteria; Gammaproteobacteria; Pseudomonadales; Pseudomonadaceae; unclassified	7	253
Bacteria; Proteobacteria; Gammaproteobacteria; Xanthomonadales; Xanthomonadaceae; Luteibacter	1	202
Bacteria; Proteobacteria; Gammaproteobacteria; Xanthomonadales; Xanthomonadaceae; Rhodanobacter	1	145
Bacteria; Proteobacteria; Gammaproteobacteria; Xanthomonadales; Xanthomonadaceae; unclassified	9	22
Bacteria; Proteobacteria; Gammaproteobacteria; Xanthomonadales; Xanthomonadales_Incertae_Sedis; Steroidobacter	2	138
Bacteria; Verrucomicrobia; Opitutae; Opitutales; Opitutaceae; Opitutus	1	132
Bacteria; Verrucomicrobia; Spartobacteria; Chthoniobacterales; 01D2Z36; unclassified	1	37
Bacteria; Verrucomicrobia; Verrucomicrobiae; Verrucomicrobiales; DEV007; unclassified	1	56
Bacteria; Verrucomicrobia; Verrucomicrobiae; Verrucomicrobiales; Verrucomicrobiaceae; Prosthecobacter	1	45

## Sheet: CoreMicrobiome_Normalized
OTUs	AD	CabF1	CabF2	CotF1	CotF2	CabF2Cot	CotF2Cab
p_Actinobacteria_g_Actinomyces	3.5953	0.27205	0.17897	0	2.486	14.945	57.97
p_Actinobacteria_g_Corynebacterium	60.889	121.78	174.24	168.39	102.74	81.033	101.09
p_Actinobacteria_g_Rhodococcus	3.9078	1.0882	28.869	3.9037	0	2.7911	0
p_Actinobacteria_g_Agromyces	15.073	0.27205	4.9529	22.313	13.122	13.823	0
p_Actinobacteria_g_Leucobacter	12.013	0	17.36	27.081	7.0834	4.9511	0
p_Actinobacteria_f_Microbacteriaceae_g_unclassified	95.532	23.467	0	12.684	44.453	5.6935	13.637
p_Actinobacteria_g_Arthrobacter	20.295	0	67.001	206.8	42.695	27.068	0
p_Actinobacteria_g_Micrococcus	5.8542	9.5371	14.893	4.0013	10.755	30.596	50.018
p_Actinobacteria_g_Actinoplanes	1666.7	0.5441	5.7271	21.362	0	32.389	8.6784
p_Actinobacteria_g_Propionibacterium	36.276	46.621	55.592	80.7	45.301	55.245	56.493
p_Actinobacteria_g_Rubrobacter	3.0923	19.366	27.242	11.47	21.405	7.0682	11.314
p_Bacteroidetes_g_Prevotella	0.39028	11.593	5.0856	30.97	19.391	58.023	139.56
p_Bacteroidetes_g_Cloacibacterium	6.8611	0	30.168	3.3669	95.966	25.255	0
p_Bacteroidetes_g_Flavobacterium	53.147	48.464	173.13	42.02	21.057	14.543	107.7
p_Bacteroidetes_g_Chitinophaga	40.111	11.29	28.258	92.631	13.922	58.414	0
p_Firmicutes_g_Bacillus	18.935	61.56	35.187	25.924	7.458	68.463	123.89
p_Firmicutes_g_Brevibacillus	397.34	212.94	156.99	800.67	118.33	294.81	40.491
p_Firmicutes_g_Enterococcus	136.65	2762.7	203.39	906.67	1707.7	111.75	1817.6
p_Proteobacteria_g_Brevundimonas	0	3.4006	0	14.496	12.927	17.986	20.25
p_Proteobacteria_g_Bosea	110.3	0.81615	3.0956	15.761	3.9776	34.811	0
p_Proteobacteria_g_Bradyrhizobium	2014.8	461.92	616.73	2563.8	679.05	1428.7	103.38
p_Proteobacteria_g_unclassified	1.8078	0.13602	20.587	4.2235	23.02	0	0
p_Proteobacteria_g_Methylobacterium	1096.8	426.57	404.93	1829.8	297.93	1066.1	176.12
p_Proteobacteria_g_Microvirga	53.661	29.193	11.812	25.102	0	6.3419	0
p_Proteobacteria_g_Paracoccus	12.511	86.158	21.149	29.18	58.616	0.64411	0
p_Proteobacteria_g_Sphingomonas	1189.9	1329.4	361.28	3149	421.44	1480.3	193.97
p_Proteobacteria_g_Cupriavidus	1280.3	401.77	933.98	5417.8	1128.8	1740.4	20720
p_Proteobacteria_g_Ralstonia	0.55826	22.535	49.214	61.481	3911.6	199.9	83.842
p_Proteobacteria_g_Massilia	427.75	6.065	239.25	60.132	989.28	14.455	36.323
p_Proteobacteria_g_Enhydrobacter	0	0.27205	12.582	43.889	73.523	34.239	0
p_Proteobacteria_f_Pseudomonadaceae_g_unclassified	0	0	33.977	0.15539	10.704	14.479	0.41326

## Sheet: CoreMicrobiome_AvgReadCount
OTU	OTU count	SeqCount	AD	CabbCottF2	CabbF1	CabbF2	CottCabbF2	CottF1	CottF2
p_Proteobacteria_g_Stenotrophomonas	22	43035	83	4675	7229	213	1008	188	949
p_Actinobacteria_g_Corynebacterium	15	5126	41	233	58	528	45	750	54
p_ Proteobacteria_g_Acinetobacter	12	108715	46	1218	9992	3515	20833	207	427
p_Proteobacteria_g_Methylobacterium	8	38762	732	3179	574	1835	103	6310	187
p_Proteobacteria_g_Sphingomonas	7	52255	803	3531	817	1987	119	9627	536
p_Bacteroidetes_g_Prevotella	5	1529	0	348	16	38	22	73	13
p_Proteobacteria_g_Buttiauxella	4	391586	379	1374	48146	135	46902	1512	32081
p_Bacteroidetes_g_Sphingobacterium	4	6201	40	99	1143	36	167	143	439
p_Firmicutes_f_Bacillaceae; Bacillus	4	1087	12	70	14	97	57	108	5
p_Bacteroidetes_g_Flavobacterium	4	1515	34	16	3	269	49	125	9
p_Proteobacteria_g_Serratia	3	557789	81466	9680	19904	5732	39764	390	28994
p_Proteobacteria_g_Pseudomonas	3	256136	182	5848	39	62249	2956	784	13320
p_Proteobacteria_g_Cupriavidus	2	115222	894	4981	588	3347	11714	15644	1239
p_Firmicutes_g_Streptococcus	2	1748	0	160	30	145	75	156	17
p_Firmicutes_g_Staphylococcus	2	348025	1333	226	16	113221	100	967	145
p_Actinobacteria_g_Propionibacterium	2	1870	25	142	24	139	27	237	30
p_Firmicutes_g_Enterococcus	1	35319	100	136	2775	409	1008	5022	2323
p_Proteobacteria_g_Ralstonia	1	12178	0	323	18	75	67	167	3409
p_Proteobacteria_g_Bradyrhizobium	1	52077	1366	4596	571	2710	45	7126	944
