# Supplementary material for: Impact of transgenerational host switch on gut bacterial assemblage in generalist pest, Spodoptera littoralis (Lepidoptera: Noctuidae)
Source: Front Microbiol. 2023 Jul 13;14:1172601. doi: 10.3389/fmicb.2023.1172601 (PMC10374326; doi:10.3389/fmicb.2023.1172601)
Supplement: Supplementary Excel 8 — Pathway analysis output using PICRUSt2. [file Table_8.XLSX]

## Sheet: Pathway
Pathways	AD-02	AD-03	AD-04	CabbCottF2-02	CabbCottF2-03	CabbCottF2-04	CabbF1-01	CabbF1-02	CabbF1-03	CabbF2-01	CabbF2-03	CabbF2-04	CottCabbF2-02	CottCabbF2-03	CottCabbF2-04	CottF1-03	CottF1-04	CottF1-05	CottF2-01	CottF2-03	CottF2-05	Column1
N10-formyl-tetrahydrofolate biosynthesis	126482	128094	72596.6	34934.7	95517.7	49020.2	56892.6	44930.2	104620	289603	235873	159681	48436.6	188182	83806.7	60234	33089.1	64351.1	56057	194881	57493.3
4-hydroxyphenylacetate degradation	122408	115037	66183.3	11595.9	17381	17569.5	36292.1	27429.7	57630.8	5103.47	1816.02	20903	30970.7	112973	50796.5	4708.25	4171.59	7786.24	21100.2	102804	18302.7
Aerobactin biosynthesis	238.191	129.623	11.3327	414.318	610.788	339.367	15156.2	15061.9	14865.8	17.4168	33.0829	86.249	4637.05	35321.7	5061.67	725.767	46.2048	676.676	6564.36	17340.5	6183.14
Superpathway of chorismate metabolism	122767	120347	69356.1	18672.5	33962.8	29547.4	46220	35868.9	82914.8	35073.6	16389	66729	38077.7	139737	62716.4	18863.9	2354.14	16039.7	31853.9	137744	30198
Homolactic fermentation	151056	153225	87145.4	27304.1	113727	54164.4	58437.4	46817.7	113631	347281	219178	114550	44148.1	198074	76742.1	78709.2	37293.3	71634.8	50396.1	195255	49528.6
Glycolysis III (from glucose)	144982	147424	84792.8	31578.3	179993	61749.5	60850.2	49534.4	114012	404933	263890	140814	42873.3	216072	76701.7	100648	58219.3	104988	60927.3	207477	66418.3
Superpathway of arginine and polyamine biosynthesis	120751	117795	70387.4	27028	109709	48990.6	46010.7	35841.2	84247.5	174923	124924	85965.6	34606.9	151563	65449.5	65503.8	41331.8	74855.8	41361.9	157427	40806.2
Superpathway of L-arginine, putrescine, and 4-aminobutanoate degradation	137374	129400	76844.8	18619.1	26434.8	28505.9	44720.4	34083.4	73478.4	9903.65	7202.92	60819.8	35526.1	130190	61025.9	1867.12	684.144	5908.15	27288.7	128008	27060.5
Arginine, ornithine and proline interconversion	3836.41	18999.2	822.228	14638.9	16324.8	11491.8	26836.1	23309.3	52212.8	46648.7	20720.2	48238.5	10733.4	82007.5	31405.1	36481.5	5081.61	18898	24671.6	97079.1	21654.8
L-arginine biosynthesis I (via L-ornithine)	113673	115396	67573.2	35127	172177	55571.6	54730	43581.1	101495	324904	234704	152570	43818.1	174322	74673.8	98918	60102.1	111462	48684.3	174796	56912.1
L-arginine biosynthesis II (acetyl cycle)	116302	119504	67653.2	39494.6	128476	55019.7	58200.3	46247.6	107503	382140	278445	178671	43151.5	188356	78846.9	90573.9	49827.5	92872.8	58675.5	192661	63544.2
Chorismate biosynthesis I	133339	133923	78806	36681	183754	65339.5	62940.1	49581.8	119024	363167	251706	150959	52075.8	203043	86219.3	102873	61743.9	112971	55846.4	196119	61220.2
Superpathway of L-aspartate and L-asparagine biosynthesis	120596	111821	67758.2	23310.9	48318.8	31690.8	55072.3	42745	92367.3	99369.9	31122.5	47055.9	52058	173034	71066.8	25970.3	14786.9	32064.3	32022.5	124559	36479.6
L-arginine degradation II (AST pathway)	100717	93131.8	54139.2	20992.2	17246.1	19077	29432.5	22243.5	45923.6	65625.6	96080.5	93019.8	25554.1	91706.4	53569.6	1897.03	1627.05	5400.69	27732.2	113242	26644.5
Biotin biosynthesis I	156107	151195	87197.2	34353.5	74341.5	48521.1	69579.3	54898.9	122008	153556	165158	139916	61275.6	207206	99142.9	39623.8	26589.6	52953.7	54456.8	209432	50038.1
Superpathway of branched amino acid biosynthesis	149127	153384	91313.7	41666.5	248989	82100.6	70220.7	57279.5	136885	463507	290916	163853	53677.3	219392	88311	142063	87212.4	157657	59620.5	218094	68713.5
Calvin-Benson-Bassham cycle	152094	151498	89259.1	34218.2	186011	65409.6	66283.9	52422.4	131355	357614	221153	129442	54602.1	214483	85845.8	123408	67137.8	122146	53667.8	205624	57409.9
Catechol degradation to &beta;-ketoadipate	2371.66	2048.24	2304.36	1480.44	22648.7	8852.36	14955.8	11272.7	24406.4	22163.7	10761.7	5697.12	23447.4	77020.9	21930.8	19782	17815.7	35313.5	770.414	6690.88	3650.91
Pyruvate fermentation to butanoate	1080.58	7167.52	702.34	246.334	4266.42	1091.36	91.8446	79.0084	160.73	19301.3	5249.18	32133.2	368.662	389.115	557.559	6291.47	1934.26	1189.19	448.669	818.67	452.975
Chlorophyllide a biosynthesis I (aerobic, light-dependent)	1700.95	1664.61	2068.07	550.202	14132.3	3590.73	169.733	44.6071	2205.57	9282.18	950.6	1180.39	31.6885	3.49196	147.609	9043.77	8791.1	9500.77	152.13	2706.38	392.637
Coenzyme A biosynthesis I	111046	111194	65645.8	32262.4	167955	56114.7	50898.9	40392.7	97235	346641	238299	138567	42664.6	167638	70400.9	94535.8	56388.1	102956	48338.1	167170	53091.7
Adenosylcobalamin salvage from cobinamide I	3951.88	7862.29	4164.04	12235.6	41083.3	15539.2	17876.3	15019.4	32300.5	83115	94015	73182.5	17190.8	49419.1	25232	32152.4	23747.8	41294.1	18387.1	56362.3	14756.8
Reductive acetyl coenzyme A pathway	0	0	0	0	100.349	0	33.5179	37.8632	35.9343	0	0	0	0	0	7.96286	246.898	470.64	3.99958	0	0.999983	0
Colanic acid building blocks biosynthesis	37675.1	38784.3	35259.5	23683.1	192036	53801.5	35803.6	32245.2	61890.7	148302	28029.6	29263	14344.8	113391	26930.5	96817	65667	113915	22224.5	89885.5	37892.9
Superpathway of aromatic amino acid biosynthesis	143568	143668	84510.6	39127.6	198171	69901.1	65964	51991.2	125301	387529	267979	160701	54969.8	213554	91231.6	110443	66247.1	121273	58969.9	206897	64968.2
Creatinine degradation I	182.037	77.6914	11.9767	76.2206	1190.74	96.7592	0	152.866	6.71858	1195.61	518.948	840.549	0	0.989417	39.3761	3475.41	0	4722.67	94.7401	1029.02	52.5457
L-lysine biosynthesis I	138818	139087	81952.7	35865.6	189347	65627.3	62859.8	49094.8	117503	273889	193571	140910	52936.6	215679	85605	105803	64878.7	119156	58248.7	201125	62344.6
Nitrate reduction I (denitrification)	467.265	882.109	492.771	227.086	4685.11	1359.11	68.0675	8.99016	936.499	3128.06	793.2	650.917	7.72463	8556.99	344.81	3902.98	4179.83	7950.57	197.936	1288.48	378.822
Superpathway of purine nucleotides de novo biosynthesis II	126056	125418	74048.6	29319.2	108193	49733	54546.3	42774.3	102474	71183.2	30679.2	90571.2	45311.7	181440	74102.4	75678.2	34647.4	74773.1	49886.8	176527	54189.1
Glucose degradation (oxidative)	1092	159.578	77.3333	14107.5	10266.5	8505.91	67.3438	110.807	134.74	82354.2	109650	88865.6	269.917	119.523	14728.4	538.415	1743.63	3259.5	12904	41053.4	15257.4
dTDP-L-rhamnose biosynthesis I	20827.5	35033	20537.4	31618.6	181064	52953.5	33074.2	30992.4	65811.3	172060	119505	109957	8438.32	106892	37937.9	89840.6	60305.2	102782	44232.8	131969	52597.2
Enterobacterial common antigen biosynthesis	109006	103098	60074.4	12500.8	14942.6	18081.6	33036.3	25152.6	53995.5	2027.43	1359.41	26183.4	28473.5	103585	47237.5	1237.93	185.613	3111.47	21304.5	98227	19593
Enterobactin biosynthesis	105799	103904	58394.7	11157.7	27134	20838.4	38141.1	29770	68936.1	9358.21	4106.89	34779.5	26699.1	122806	44280.7	8164.02	476.42	8648.98	29616.2	116725	25478.4
Fatty acid &beta;-oxidation I	247462	240243	141160	46322	226027	86547.4	95117.5	75219.8	168372	380673	247156	161160	84366.9	308177	133858	109686	78395.6	146878	59387.7	261557	66196.9
Fatty acid elongation -- saturated	175659	173394	100370	48038.5	238252	73832.8	86375.7	67999.2	160088	416975	300882	203788	72302.4	259791	118342	148137	90608.2	160295	73606.7	270336	71962
Superpathway of fatty acid biosynthesis initiation (E. coli)	140197	135874	78922.7	46989.9	108301	61181.7	73608.9	59234.2	134108	288941	283120	190157	57021.1	214086	103532	47719.6	29525.9	58081	67413.6	239630	66644.3
Mixed acid fermentation	166184	159850	95266.4	36550.3	103766	59572.7	67877.9	54051.5	120458	277284	218763	151366	58075.5	210064	98518.9	60978.4	18823.2	45000.8	56566.4	205111	59672.5
Superpathway of tetrahydrofolate biosynthesis and salvage	134350	135578	77463.6	31503.3	108546	50766.6	59744.9	47143.2	106942	356694	243872	138802	51614.5	189623	81164.4	65830.9	38446.1	73702.4	48292.8	178215	50549.8
Superpathway of fucose and rhamnose degradation	58.3375	131.191	124.037	110.078	1006.68	98.5049	318.278	30.5367	306.092	890.35	112.473	524.828	80.8938	231.778	33.7633	2019.17	278.6	776.521	85.6417	84.8201	217.477
Fucose degradation	474.852	186.124	282.996	158.761	4846.91	1221.38	161.621	15.4883	591.194	2634.5	82.0356	559.977	123.252	103.388	15.1747	2838.66	2875.19	452.057	43.424	37.7721	263.589
Superpathway of hexuronide and hexuronate degradation	6855.44	7593.65	5432.55	4261.37	24892.4	12479.3	32823.7	28098.2	58279	24436.6	3332.87	5044.3	11576	75932.8	16599.6	39628.9	14941.6	30895.7	14649.4	59962	16276.8
D-galactarate degradation I	875.711	937.528	557.697	1120.15	6346.49	2189.95	17904.2	18581.5	22038.4	4361.95	1478.78	1225.75	4600.86	48812.7	8210.07	6436.56	4723.04	10607.6	13565.3	39396.6	8823.6
D-galacturonate degradation I	128415	124144	70779	14310.9	39361.1	26627.8	40552.4	32361.4	80044.8	52409.8	8131.27	33920.1	31744.2	125151	53672.2	53016.4	20787.2	42003.3	25935.9	128068	24288.4
Gallate degradation II	1004.98	1766.67	1323.87	470.09	8795.28	2092.69	1260.66	2481.62	5109.85	5539.24	793.164	746.549	23.1246	10326	381.691	8369.05	6300.4	10928.3	4082.13	15184.3	732.267
Gallate degradation I	1078.32	1193.08	1236.04	426.615	9387.24	2517.88	170.689	71.1581	1959.98	6018.83	860.897	984.676	21.2088	10326	418.266	7551.94	7661.6	11843.7	397.153	3967.7	732.267
Superpathway of N-acetylglucosamine, N-acetylmannosamine and N-acetylneuraminate degradation	1007.19	7385.33	461.998	109.522	4009.05	925.839	1815.12	4316.04	2254.13	209821	118107	33535	685.382	639.176	1347.27	7427.11	2612.84	2637.29	425.008	2272.21	3325.69
D-glucarate degradation I	816.963	959.686	543.614	862.427	5887.42	1933.55	17849.9	18522.3	21877.1	3728.04	1128.61	986.28	4559.29	48776.7	6230.38	6168.64	4596.55	10016.2	11762.1	34356.3	7389.13
Superpathway of D-glucarate and D-galactarate degradation	875.711	937.528	557.697	1120.15	6346.49	2189.95	17904.2	18581.5	22038.4	4361.95	1478.78	1225.75	4600.86	48812.7	8210.07	6436.56	4723.04	10607.6	13565.3	39396.6	8823.6
Gluconeogenesis I	169646	169812	97418.4	34578	158589	60937.2	70162	54882.6	128976	399789	243120	135613	59735.9	228345	95047.2	98907.7	53984.8	98479	57087.5	216670	57669.3
Glucose and glucose-1-phosphate degradation	108559	107231	62046.9	26125.2	33092.5	33040	40224.5	31448.2	71248.9	95421.4	132336	119116	32093.3	116977	62695.7	4356.68	1871.7	6782.31	38322.7	143889	36173.5
Superpathway of &beta;-D-glucuronide and D-glucuronate degradation	122888	120668	67584.5	13663.4	35307	24595.7	43013.4	33487.6	82479.4	35574.9	5736.47	34175.2	31207.5	120262	51533	46125.1	18929.5	38238.5	24918.1	121638	23507.7
L-ornithine biosynthesis	112948	111114	67039.6	42830.9	184496	64787.6	53216.2	42460.5	101460	279037	232216	183338	44831	177217	82659.4	98630.7	65412.5	120093	54284.2	185864	59287.3
Glycogen degradation I (bacterial)	144567	136967	83402.3	36648.8	133637	58400.2	50246.9	38995.9	90775.3	183169	149087	140868	39930.4	168184	78795.4	79897.4	50758.9	87729	55578.2	196807	59303.2
Glycogen biosynthesis I (from ADP-D-Glucose)	110353	108459	64843.8	27481.1	159513	50914	42823.1	33930.3	84304.7	114686	123322	114823	28623	142381	59430.4	90917.3	53150.6	90635	47294	155294	56781.3
Superpathway of glycol metabolism and degradation	14.1802	40.9055	54.9866	32.6826	249.957	25.5604	134.78	12.2385	77.5839	338.97	42.369	206.97	21.1518	4756.75	481.346	599.176	109.222	320.247	34.4642	1371.16	60.3741
Glycolysis I (from glucose 6-phosphate)	166671	166083	96078.2	34403.9	144452	61308.8	66607.4	52618.5	121403	356315	226433	141503	53960.7	237907	88580.3	100198	55843.4	102532	62321.8	218269	65832
Superpathway of glycolysis and Entner-Doudoroff	151002	150245	87251	35265.3	125429	58224.9	57434.5	45050.7	109378	272801	219034	141206	43134.6	190209	82258.9	68007.6	44679.8	85325.7	57940.9	206605	61097.4
Superpathway of glycolysis, pyruvate dehydrogenase, TCA, and glyoxylate bypass	145942	145699	83619.1	34853.2	112444	55827.4	63828.9	50831.8	114136	290941	233524	135581	53270.3	207451	88023.7	56024.5	38300.7	74654.7	52739.4	198130	56557.1
Glyoxylate cycle	107788	108736	61590.9	28757.7	75838.7	41235.9	50083.6	40164.3	89070.8	174489	171549	128870	42017.9	152975	71416.2	40926	30288	58635.4	41030.8	156254	39964.3
Superpathway of glycerol degradation to 1,3-propanediol	0	11.9655	0	3.71329	0	0	3.47966	24.7012	11.6367	0	0	0	1.01992	3.41986	0	61.3327	0	2.3995	0	0.479996	3.45924
3-phenylpropanoate and 3-(3-hydroxyphenyl)propanoate degradation to 2-oxopent-4-enoate	77.5037	150.962	26.0607	42.5376	470.546	49.8006	4.56061	5.15919	35.9565	841.82	154.535	201.773	14.1709	3515.24	622.613	938.234	0	2509.09	489.955	2131.43	62.015
Heme biosynthesis I (aerobic)	106429	103365	60485.1	22915.1	135449	37881.7	49469.9	39918.2	85027.3	269678	150661	74457.9	42001.9	136118	62738.4	64750	43576	77297	30514.1	127767	32856.1
Heme biosynthesis II (anaerobic)	125608	124905	74097.5	25949	171243	57507.9	57379.9	45933.6	102444	320774	176987	80329	48209.3	158738	70393.4	88042	58733.5	106185	34050.9	143995	37758.4
Superpathway of hexitol degradation (bacteria)	142194	140119	79348	18918.1	33926.9	30491.3	49159.9	38137.1	89164.5	341001	210901	92891.3	40120.3	161182	66030.4	38925.9	9239.97	22431.6	35273	152647	32476.6
L-histidine degradation I	110806	108457	64384.7	34283.8	162763	56613.9	52769.1	42398.1	93518.1	362662	261475	152640	45439.7	150481	75965.6	72452.4	50616.9	90518.2	37157.7	150493	45374.1
L-histidine biosynthesis	111339	112018	66183.8	28633.7	170032	56067.8	52085.6	41480.4	98324	341382	217291	117676	42357.2	176168	66663.1	93462.4	57968.4	105196	48122.2	160173	52210.8
L-methionine biosynthesis I	129932	126641	74310.5	38930.5	114565	55546.9	44581.9	35460.6	82188.4	273794	241368	180244	33263.8	146798	73198.6	56631.2	39935.3	73198.7	42847.8	171726	49906
L-methionine biosynthesis III	10476.8	24288.2	10994.1	25561.1	89246.6	37783.9	28956.8	26533.4	62324.6	376412	285526	174040	22893.6	112863	45351.2	60261	39061.5	67860.1	33110	104682	32956.5
L-isoleucine biosynthesis I (from threonine)	150976	156961	94663.5	45065.6	281548	89807.7	72575.4	60152.6	144737	472510	329819	183661	53987.8	223300	90013.4	170548	107121	189009	63096.6	227586	71128.1
Superpathway of (Kdo)2-lipid A biosynthesis	112474	103022	66498.3	24761.9	51123.9	40885.6	48340.3	38225.7	83724.7	7270.91	4885.53	58583.4	41574.3	136154	64785.7	5157.67	655.366	11285.1	31237.1	130321	34809.6
Ketogluconate metabolism	134188	124315	71746.5	13951.3	25441.4	21059.1	39698.2	26803.1	71442.5	11348.4	2628.41	29394.9	32943.4	97354.6	55045.6	4467.67	3374.67	9205.08	19392.9	104744	19342.2
Lactose and galactose degradation I	1237.49	9650.84	617.449	268.249	1807.01	639.313	764.12	405.029	9774.66	395330	231830	58716.2	415.374	4150.87	484.154	19844.8	2438.16	4381.49	1124.62	9057.98	416.624
L-leucine degradation I	5547.49	12060.4	5340.89	16992.4	60941.5	25354.8	13750.3	13108	32457.5	110176	117391	88330.3	630.456	31788.2	16089.8	38981.7	30650.6	56897.4	22851.8	75166.7	21729.2
Phospholipases	0	343.209	0	2.49658	365.117	2.49939	2.49987	0	14.9968	0	0	100.787	0	4.99981	0	0	0	0	417.351	621.918	2.4996
Superpathway of lipopolysaccharide biosynthesis	26.7057	23.569	7.27207	89.9762	70.1727	71.8957	27.0279	6.11056	25.1079	0	0	156.289	3.57309	20.3196	11.0918	0	0	0	72.2301	502.176	30.8408
Superpathway of S-adenosyl-L-methionine biosynthesis	137354	136113	79998	35660.5	137504	60892.9	53516	42461.9	100562	305736	231464	145272	41874.2	175879	78643.3	70154.1	47601.2	86240.3	49276.1	185285	55942.9
Methanogenesis from acetate	0	0	0	0	931.804	0	0	0	0	0	0	0	0	0	0	0	0	0	0	0	0
Superpathway of methylglyoxal degradation	18.1235	54.3605	109.898	42.178	317.909	34.4488	177.445	15.4705	97.1769	447.337	53.9332	279.848	27.0909	6087.9	1124.5	536.58	258.158	399.601	43.0898	1736.36	75.4886
Methylgallate degradation	1253.53	2199.96	1647.24	585.675	10903.9	2596.46	1564.47	3041.34	6309.95	6906.94	990.846	932.003	28.9019	12708	476.424	10327.4	7721.38	13398	4969.52	18523.4	912.174
NAD salvage pathway II	116391	110875	63471.3	14362.6	27899.7	22027.9	49911.9	39228.9	79397	16906.2	12361.8	31908.1	47899.5	147875	67520.8	10573.7	9216.75	21210.9	27348.6	119117	23613.4
NAD biosynthesis II (from tryptophan)	2748.11	13531.1	2357.95	1523.68	29434	15564.8	8107.4	6000.57	22437.7	14353	6852.69	3077.58	488.786	30066.4	2269.38	15635.7	15151.7	31247.7	1131.75	5232.67	5694.03
Lipid IVA biosynthesis	110215	101797	65150.9	29412.7	165389	53177.3	49760.6	39901	88214.1	124683	97450	93371.2	42209.5	136097	66918.5	71463	47804.2	84767.3	34662.3	138225	39310.9
Methylerythritol phosphate pathway I	111073	111198	65860.4	30428.9	168619	55670.6	50572.8	40400.6	92210.8	337705	222015	126421	42550.9	166710	68612.4	86587.5	56890.1	102709	46101.3	157799	51223.9
Pentose phosphate pathway (non-oxidative branch)	201375	201634	117472	41206.9	223659	79291.3	91106.2	73733.4	162903	373944	221192	143588	76631	283164	116252	132311	77819.7	137842	65514.5	251240	72340.5
O-antigen building blocks biosynthesis (E. coli)	40578.1	59194.2	34796.6	28995.1	179332	54266.3	38709.4	34250.8	73579	206883	147072	109065	15709.7	125662	49084	94385.9	61042.2	106710	44165.9	134247	51059.2
Superpathway of L-arginine and L-ornithine degradation	137374	129400	76844.8	18619.1	26434.8	28505.9	44720.4	34083.4	73478.4	9903.65	7202.92	60819.8	35526.1	130190	61025.9	1867.12	684.144	5908.15	27288.7	128008	27060.5
Superpathway of ornithine degradation	242065	224677	131545	31187.1	38121.4	39907.6	68995.4	49965.8	115286	12232.8	13080.4	74481.3	63774.9	206696	112695	1600.08	878.988	7311.7	45603.1	219432	40693.4
Ectoine biosynthesis	142.411	641.872	39.9875	9.99838	588.642	483.183	64.9543	155.91	34.1675	2271.82	1536.75	645.888	52.468	1342.73	4.99983	2118.38	0	252.738	249.29	1842.49	840.011
TCA cycle IV (2-oxoglutarate decarboxylase)	147492	150245	86574.3	35292.8	167599	68221.8	69127.6	56285	125493	363842	243238	124917	57602.4	212713	90135.4	83872.5	60492.7	111909	45950.2	192874	53213
Pyruvate fermentation to propanoate I	22901.2	30810.2	25769.2	18740.4	198003	54697.1	13873.3	8986.91	40703.8	138573	16948.5	16026	1049.36	23307.2	4770.8	102999	70486.4	123600	3052.57	28386.9	21496.8
Heterolactic fermentation	2845.93	16559.9	2890.38	1400.64	20316.6	4763.75	2123.28	968.577	24153.5	13996.8	2649.15	4673.5	320.426	17610	2439.88	25965	10853.5	19889.2	4207.39	33654.4	1338.98
Bifidobacterium shunt	3237.1	21473.9	3277.9	1578.99	23234.5	5364.52	2409.58	1102.8	26448.8	15999.9	3021.72	5241.61	365.858	20128	2768.33	43252	14467.6	22669.2	4786.89	37223.7	1527.74
Superpathway of (R,R)-butanediol biosynthesis	1818.17	6497.12	1007.46	514.755	8086.94	3566.96	34056.6	25554.5	51904.4	236294	144702	37566.3	37782.7	89438.3	34197.5	7349.26	4144.58	9900.89	756.55	2449.54	6491.66
Acetylene degradation	162452	160386	88145.5	17050.4	32045.6	26532	51882.2	38793.7	92533.6	16593.1	4770.01	32692.3	44875.3	217716	73134	34870.7	11858.1	34169.9	43965.7	167046	42624
L-glutamate degradation V (via hydroxyglutarate)	0	0	124.204	0	0	0	0	0	61.8065	444.777	0	305.967	411.054	527.279	0	0	728.064	0	0	0	23.9132
L-lysine fermentation to acetate and butanoate	0	5934.37	0	46.7169	647.447	124.006	66.7922	15.7449	10.6576	295.284	174.657	126.052	156.814	2.6638	233.244	840.443	0	544.403	0	1014.48	22.9854
Purine nucleobases degradation I (anaerobic)	1314.27	1368.42	381.876	1099.66	7126.41	461.269	4125.46	1993.28	40710.2	3084.92	2197.22	5829.84	1678.06	20880.9	1176.07	49834	2136.51	20682.3	4265.63	42787.2	1499.25
Protocatechuate degradation I (meta-cleavage pathway)	1266.61	2140.86	1683.58	583.963	11013.1	2581.62	1592.83	3073.6	6410.66	6906	967.497	905.024	29.6002	530.066	141.74	10327.8	7687.96	10781.5	5082.47	18808	852.9
Octane oxidation	1893.24	7043.5	139.701	25660.7	23832.2	16026.4	16833.3	12812.6	24214.2	178072	224022	160847	21982.6	63753.3	42515.6	1889.22	3533.58	6311.15	25692.4	76337.1	29998.8
Reductive TCA cycle I	48074.4	72614.4	46436.4	25275.2	80249.4	45205.1	8214.84	2700.64	47478.4	38423.6	10464.1	65524	3690.77	20535.7	8874.76	54391.1	17516.7	41627.6	5564.9	51574	37258.5
Coenzyme B biosynthesis	0	0	0	0	0	0	0	7.47458	0	61.0896	0	26.6347	0	0	0	0	277.304	0	13.1352	0	0
Coenzyme M biosynthesis I	412.307	1223.84	350.729	149.088	3298.17	1106.69	51.9533	8.21596	551.049	2512.67	476.286	201.401	6.0701	1810.27	247.125	2660.54	3380.13	6763.81	24.258	319.437	293.926
3-phenylpropanoate degradation	1190.36	2899.13	1546.56	434.911	9917.83	2468.89	118.135	94.5053	2360.99	6756.53	1246.29	1012.67	21.6524	1349.55	109.057	9211.68	7175.41	9954.81	593.356	5235.23	765.101
Glycolysis V (Pyrococcus)	0	7846.56	0	44.9618	441.839	117.364	0	0	9.99949	0	0	79.9699	4.99969	0	52.4784	389.224	0	321.967	19.9955	0	0
Adenosylcobalamin biosynthesis II (late cobalt incorporation)	161.364	1259.72	201.415	0	1551.49	308.021	1947.74	651.121	5869.32	1418.86	0	2344.62	428.469	2689.11	0	657.159	537.995	5351.54	379.201	4281	1948.16
Superpathway of L-lysine, L-threonine and L-methionine biosynthesis I	133842	133778	78436.6	33188.5	147889	58389	57385	45183.7	106889	250465	88919.7	96910.7	47218.1	191575	79721.2	87960.8	55262.5	102681	49481.9	178789	57889.9
Incomplete reductive TCA cycle	47370.7	70868.5	45122.4	29844.5	74699.2	40634.3	17795.6	13681.5	44465.9	432138	253523	106723	3649.16	36996.2	60950.1	52762.2	25685.7	55995	38020.6	149482	42325.7
Superpathway of N-acetylneuraminate degradation	3369.01	22388.9	1550.21	368.213	11994.9	2988.84	5724.9	11883.8	7278.77	43475.8	13824.4	48832.3	2249.74	2157.54	4389.39	18852.5	6189.19	7828.46	1416.63	7502.83	9777.39
Hexitol fermentation to lactate, formate, ethanol and acetate	136359	130246	74659.1	15138.9	20599.7	22315.8	43435.9	33085.9	73834.7	302205	175295	68442.6	37061	135592	60023.1	26147.1	5306.19	17359.3	27393.4	125719	24914.7
Myo-inositol degradation I	100256	95077.5	54162.5	9404.73	13809.6	13764.1	36078.6	27345.9	55840	4176.54	1190.94	16671.9	25455.1	91053.1	41727	3873.92	1944.23	3871.28	17157	84802.7	16094.7
Nylon-6 oligomer degradation	0	39.8302	0	0	1.99994	0	0	0	0	0	42.6485	0	18.6838	4000.12	863.232	0	0	3.99972	0	0	0
Phosphopantothenate biosynthesis I	110545	111543	65136.2	30445.5	162995	55899.1	53496.3	42823.2	97265.8	372185	289569	155674	43239.4	155951	71551.4	81436.2	53662.7	98331.7	43080	161053	45500.2
Pantothenate and coenzyme A biosynthesis I	109590	110125	63784.2	30824.2	120060	49898.3	51834.4	41371.4	95682.8	352090	244729	138000	42842.7	158272	70336.7	76456.1	44260.6	84365	42759	157971	46894.8
Pentose phosphate pathway	143429	142109	84145.7	38456.5	191191	67143.3	55329.4	43456.2	107976	254235	170540	134411	38671.7	156767	80785.8	108714	64375.5	116425	53456.3	200679	60826.5
Peptidoglycan biosynthesis I (meso-diaminopimelate containing)	116943	117573	69205.9	30823	170923	57172.1	53103.4	42009	102063	360326	232311	128889	44321.1	176692	70806.4	98537	58879.6	106620	48374.1	168546	53091.4
Superpathway of phospholipid biosynthesis I (bacteria)	155994	154903	93503.5	48678.4	244041	81620.9	71942.8	57946.1	135894	520823	363818	215062	61069.9	230697	107810	134330	79627.8	145187	69309.3	247603	74976.8
Superpathway of polyamine biosynthesis II	4834.68	9997.88	5340.18	2937.59	38997.3	18208	9414.88	9141.85	24459.8	27601.9	6732.31	3140.81	1056.43	6828.88	2982.38	24916	19015.6	36922.4	1854.13	13325.9	9284.99
Superpathway of polyamine biosynthesis I	129427	120417	74474.9	24065.6	100670	47125.2	39731.9	30491.5	72111.2	119777	88298.1	70192.9	30747.4	134358	60251.4	52808.5	36791.8	65353	36035.3	145715	32812.5
Polyisoprenoid biosynthesis (E. coli)	112273	113148	67228.8	35340.8	179426	60455.6	50928.8	40365.6	97021.2	367752	284099	173066	42583.2	158780	73869.7	97954	61767.1	110042	47120.5	170663	52148.5
PpGpp biosynthesis	118330	117985	66547.2	26796.9	62252.2	37099.5	52791	41940.7	94897.9	133874	151840	120884	45928.6	171737	74530.4	19660	17988.7	25294.7	44425.9	167312	42555.8
Protocatechuate degradation II (ortho-cleavage pathway)	4695.92	15157.8	2314.51	25056.1	45236.7	26833.5	33744.5	25216.8	57390.8	139259	192320	150348	38768.5	116579	58154.2	20020.7	13669.9	33220.1	25943	85635.9	33129.3
Superpathway of histidine, purine, and pyrimidine biosynthesis	126542	125548	74355.7	29892.2	113883	50988.2	55105.1	43197	102786	91876.7	41980.5	97758	45276.8	180735	74146.7	75490.8	37415.8	77352.7	48432.4	173582	53444.9
CMP-3-deoxy-D-manno-octulosonate biosynthesis I	123598	114446	71806.4	28962.7	152778	51920.7	54641.3	43735.4	95005.9	113398	88163.6	88675	46500.3	151368	72345.3	65294.2	43537.3	77860.2	36244.2	146807	39829.4
Benzoyl-CoA degradation I (aerobic)	0	91.8232	0	0	0	44.8651	1.4823	1.47407	7.50939	0	94.9439	0	36.9248	9781.97	1581.12	0	105.805	1.48492	0	0	0
Vitamin E biosynthesis (tocopherols)	13.4949	0	0	0	0	0	0	0	0	0	0	0	0	0	0	0	0	0	0	0	0
Mandelate degradation I	636.541	751.092	563.135	165.406	6671.29	2034.31	216.897	65.6277	2773.23	5923.82	1120.57	1231.9	53.8867	3.99971	211.805	3949	2282.38	4576.02	86.5119	1500.09	428.824
Superpathway of taurine degradation	33.8266	64.7636	0	0	234.973	10.7656	0	62.3436	23.7931	0	3.98197	195.947	0	0	0	1215.55	0	0	97.8597	495.568	50.0527
Formaldehyde assimilation I (serine pathway)	4468.34	3484.46	6560.34	1520.28	36068.6	12264	1315.49	129.737	8831.8	29691.4	4120.02	2214.96	9.65464	2417.6	495.157	37747.8	18483.5	37777.8	595.824	3854.24	1991.2
Photorespiration	9217.72	10188	9047.68	6595.61	72262.1	25074.4	4149.22	2519.87	24046.3	108460	21064.4	17561.9	347.865	28734.5	4410.94	57527.2	28239.7	55408.1	4735.85	31880.2	7859.58
Formaldehyde assimilation II (RuMP Cycle)	1851.42	13780.1	1288.8	250.605	2742.23	1796.07	94.1948	129.605	230.875	307511	175650	63164.6	540.336	10150.5	3269.86	8655.22	3860.73	6594.01	627.42	3439.21	521.154
Superpathway of C1 compounds oxidation to CO2	184.875	1457.88	121.175	0	1211.94	32.4425	63.2534	0	196.922	1189.54	826.216	133.082	0	4.87947	4.96913	199.241	0	1344.55	211.477	0	507.544
Entner-Doudoroff pathway III (semi-phosphorylative)	0	2822.43	0	0	0	0	0	0	0	0	0	0	0	0	0	0	0	0	0	0	0
L-lysine biosynthesis II	3173.74	14268.4	2120.39	1102.79	13306.8	5103.95	860.219	237.249	2568.32	248171	163940	68792.5	882.236	80536.9	2011.07	15223.2	10955	15263.9	27104.8	43977.2	29570.6
L-lysine biosynthesis III	142885	145536	84759	35263.5	201547	68365.1	67983.7	54071.4	128361	405789	258663	142568	56016.2	226436	86384.1	117861	71469.6	130198	57946	201783	63632.1
Superpathway of L-isoleucine biosynthesis I	143225	144858	86838.8	37736.3	231155	75387.3	65816.6	52601	126326	403597	256092	146094	53538.3	211961	85114.6	125381	77619.1	139993	55672	199895	63576
Glycine betaine degradation I	114.796	1910.04	2.49989	179.399	735.558	192.081	10701.3	8117.77	16970.1	187.435	549.195	540.918	0	7.49935	0	1480.27	0	1633.27	621.898	4803.57	2411
Aerobic respiration I (cytochrome c)	101082	155765	99061.5	87975.3	508355	164491	95420.5	84170.2	216958	969260	660286	388614	5916.84	193019	88142	257646	177138	319447	96540.2	346917	114175
Sucrose degradation II (sucrose synthase)	134.895	74.9676	142.295	0	745.705	0	0	14.9959	22.4962	599.006	0	0	0	0	291.575	1238.5	0	1176.67	157.101	0	89.8699
&beta;-alanine biosynthesis II	0	27.2874	64.6805	0	0	0	0	0	0	0	0	0	0	0	0	0	0	0	0	0	0
S-methyl-5-thio-&alpha;-D-ribose 1-phosphate degradation	1096.35	761.29	883.842	316.023	5634.3	2337.28	218.597	66.1899	1230.18	4788.74	845.065	342.177	47.9551	281.559	159.728	3014.88	3814.26	7419.05	27.3229	0	697.338
Creatinine degradation II	32.9114	47.9165	0	0	0	8.99747	0	47.8644	9.98781	0	2.99928	215.21	0	0	0	1760.38	0	0	95.2633	416.417	38.8445
Urea cycle	108598	110647	62421.3	22866.8	97622	45249.5	39298.4	29928	80327.9	296973	159961	70341.4	29310.1	109382	52483	72936.4	38858.5	71564.5	26732.8	121498	33376.8
Biotin biosynthesis II	44.5855	82.7771	116.51	35.9741	619.435	69.5302	41.5766	7.60733	153.478	698.431	223.704	354.093	136.211	326.669	132.71	1556.69	244.415	667.921	94.8807	19.9908	88.0875
4-aminobutanoate degradation V	9578.62	28726.7	7616.87	28124.4	66432	31728.5	14859.3	11182.7	32059.3	395703	277623	151109	1631.93	25766.5	38591.3	42195.4	29999.4	55922.6	33571.4	108260	35545.2
L-histidine degradation II	106690	101902	60065.7	26249	45237.8	31293.6	30298.5	21661.3	59385.1	115489	138113	115589	32162.8	105743	62349.7	24550	23002.9	41561.8	31312.6	131678	29859
L-glutamate degradation VIII (to propanoate)	0	201.217	0	0	332.172	0	30.7699	3.40509	5.04488	0	0	0	0	36.9883	0	0	0	0	0	11.053	29.9398
L-lysine biosynthesis VI	149733	151374	88391.6	35530	197281	68115.9	67972.3	53471.3	128676	256918	174123	132395	57039.2	226631	88459	112582	68314.2	126136	57603.8	204434	62867.1
Pyruvate fermentation to acetate and lactate II	104416	99155.7	58153.2	13555.6	29293.3	20519.9	35066.6	26586.8	63103.4	243609	141006	43540.1	32134.3	143962	50694.1	45522.9	10966.7	25964.4	34944.2	122175	34183.9
L-isoleucine biosynthesis II	161681	167029	100649	44091.2	295444	94798.4	77295.6	63999.1	153972	499618	302920	170269	58251.3	244962	94502.8	177997	112050	199269	64087.4	236139	74630.7
L-isoleucine biosynthesis III	138902	141535	84337	39900.7	230882	76874.4	65904.2	53205.6	128094	442474	277449	157890	51201.4	208838	84228.4	131347	79655.5	144882	57082.9	208166	66544.8
L-isoleucine biosynthesis IV	131613	128825	75747	28683.2	64381.8	32800.2	48423.6	37349.6	88738.2	210073	220240	146775	39028	173510	62824.8	38348.3	25149.7	48795.6	41677	154174	42826.1
Superpathway of geranylgeranyl diphosphate biosynthesis II (via MEP)	109727	110639	63835.5	32750.1	169768	54545.9	45358.7	36133	82749.1	356926	252137	147835	38144.3	145363	68962.5	89403.6	57419.5	102584	45743.8	159595	52872.3
L-arginine biosynthesis III (via N-acetyl-L-citrulline)	117417	116840	69889.8	27411.9	179653	58658.4	54417.4	42755.2	101553	251092	172475	87891.7	45177.6	172804	69288.4	101041	63096.7	116868	41657.9	155012	48982.1
Glutaryl-CoA degradation	0	0	71.9803	0	0	0	0	0	31.9975	223.946	0	159.931	461.006	637.448	0	0	395.223	0	0	0	11.999
Toluene degradation IV (aerobic) (via catechol)	1482.45	3338.47	1392.84	789.809	13186.1	5080.81	724.197	223.412	4204.92	11526.7	3069.32	2213.02	212.36	26064.5	2191.72	10811.9	8861.72	18434.5	578.149	4193.75	1688.41
Toluene degradation I (aerobic) (via o-cresol)	3337.86	9315.15	3678.8	1808.07	19551.2	8781.58	6564.73	6328.01	20908	12780.1	2767.91	3170	222.479	18505.9	1888.84	21960	9033.34	23504.9	3535.46	24140	3388.47
Toluene degradation III (aerobic) (via p-cresol)	3384.49	5770.24	1729.25	2863.45	32782.7	15173.5	26924.4	21714.7	45505.2	73747.7	89057.5	50483.9	27836.8	79936.9	43892.9	12669.8	10730.7	22578.1	5832.25	27546.9	20549.7
Toluene degradation II (aerobic) (via 4-methylcatechol)	3337.86	9315.15	3678.8	1808.07	19551.2	8781.58	6564.73	6328.01	20908	12780.1	2767.91	3170	222.479	18505.9	1888.84	21960	9033.34	23504.9	3535.46	24140	3388.47
Superpathway of aerobic toluene degradation	395.477	3597.19	61.1151	296.406	3387.55	511.529	4.31294	95.9661	171.089	5695.88	773.406	1217.67	0	3723.9	180.937	4549.27	0	10026.9	0	1636.7	17.9239
Tetrapyrrole biosynthesis I (from glutamate)	111172	113249	65882.2	32086.7	167573	56070.4	49337.4	39895.6	88942.2	360472	241801	140259	42432.3	142565	70439.4	83049.8	57816.9	102854	39494.8	152423	42867.7
Tetrapyrrole biosynthesis II (from glycine)	111080	112138	65943.5	30117.9	167098	55777.2	49912.8	39264.5	89678.2	336178	220814	124742	42358.9	138026	67970	83212.4	57325.2	101859	35723	142857	39600.1
Factor 420 biosynthesis	16.3636	0	0	0	0	0	0	0	0	0	0	0	0	0	0	0	0	0	0	0	0
Peptidoglycan biosynthesis II (staphylococci)	3678.14	26660.9	1921.92	341.679	5033.39	1742.55	35.9303	246.084	287.048	290996	209549	99279.4	732.263	1197.55	1443.42	21040.1	5442.17	2301.98	1604.94	2925.87	468.811
p-cymene degradation	0	6174.33	0	0	0	0	0	0	0	0	0	0	0	0	0	0	0	0	0	0	0
p-cumate degradation	0	6174.33	0	0	0	0	0	0	0	0	0	0	0	0	0	0	0	0	0	0	0
Superpathway of sulfur oxidation (Acidianus ambivalens)	579	3914.5	527.25	240	3850	1731	131	74.5	684.83	3606.39	1123.41	375.5	48	8500.17	316	3693	3307	6435.34	96.75	649.9	464.23
Superpathway of L-methionine biosynthesis (by sulfhydrylation)	32447.6	62559.8	30178.8	29357.8	98595.7	43169.2	46214.5	38752.8	87092.9	338402	253320	122820	38422.3	158394	68098.9	66609.1	44445.5	80675.7	40998.8	149395	42644.1
Superpathway of L-methionine biosynthesis (transsulfuration)	144259	140544	84341.5	35329.3	157824	64364.7	54629.7	43484.5	100391	235314	53177.4	72282.5	43083.4	178165	78063.8	79375.2	53399.2	97076.7	44714.2	169432	56662.9
Sucrose degradation IV (sucrose phosphorylase)	103877	99003.3	57169.4	21778.1	26841.6	25850.2	40989	33848.6	73021.1	87027	110745	93062.1	29567.1	114335	56110.4	4299	1822.06	6501.17	37772.9	143336	32053.4
Reductive TCA cycle II	0	296.784	10.4986	0	0	0	0	0	31.4878	0	0	0	0	0	0	0	0	258.652	0	0	0
Catechol degradation I (meta-cleavage pathway)	1638.29	6732.05	1418.34	679.685	11650.7	4033.92	409.631	125.051	2497.61	9654.55	1994.21	1568.9	118.369	17368.4	1269.59	10100.5	7928.66	19218.5	910.257	7535.94	1229.48
Catechol degradation III (ortho-cleavage pathway)	2799.95	2564.2	2271.82	1445.54	25371.4	10524.8	19798.6	14921.4	32161.2	27829.9	14954	7865.07	29649	94875	29142.2	16008.3	14381.7	28971.4	1038.91	8445	5022.94
Catechol degradation to 2-oxopent-4-enoate II	2132.06	7442.1	2213.46	804.955	15740.7	4831.07	345.491	101.647	3159.38	13214.1	2384.97	1759.44	75.95	13166.8	723.679	12880.7	12248.7	20933.2	382.793	4627.42	1114.7
Catechol degradation II (meta-cleavage pathway)	1817.49	7241.79	1629.88	736.083	12838.4	4385.15	389.737	117.423	2666.71	10461.8	2065.01	1622.09	93.3981	15428.7	1009.53	10769.3	8950.91	19887	534.502	5818.76	1221.44
Meta cleavage pathway of aromatic compounds	1423.19	6220.44	1307.92	658.554	10706.9	3878.47	343.859	102.947	2402.61	8364.11	2198.77	1346.16	81.7274	16707.3	1031.34	9208.03	8453.47	18297.1	280.778	3885.73	1232.08
Aromatic compounds degradation via &beta;-ketoadipate	2799.95	2564.2	2271.82	1445.54	25371.4	10524.8	19798.6	14921.4	32161.2	27829.9	14954	7865.07	29649	94875	29142.2	16008.3	14381.7	28971.4	1038.91	8445	5022.94
Glycolysis II (from fructose 6-phosphate)	165915	165243	95216	32028.1	118517	58424.2	65915.6	52524.9	118004	376356	237076	139191	51074.7	232844	84272.7	95737.9	50606.1	93790.3	60524.2	215317	63168.2
Vitamin B6 degradation	0	0	0	0	0	0	0	0	0	0	0	0	0	0	0	0	0	110	0	0	0
L-glutamate and L-glutamine biosynthesis	128319	124161	72012.6	29244.1	160337	43273.9	48004.2	34839.5	91971.2	107559	29738.4	57507.1	49001.2	165318	81375.7	74016.2	49225.8	85445.6	33336.6	153359	38732.1
Adenosylcobalamin biosynthesis I (early cobalt insertion)	0	0	0	0	0	0	89.3759	32.311	35.3106	716.209	0	3.16549	380.473	1001.22	0	142.128	0	0	9.48444	23.0721	70.1631
Adenosylcobalamin biosynthesis from cobyrinate a,c-diamide I	3477.69	7902.14	3446.23	11871.6	38521.7	14996.1	14688.7	12748	28740.1	78674	91882.6	71763.2	3858.31	40325.6	21987.4	27346.4	21266.5	37047.5	18052.2	54488.6	14229.9
Superpathway of bacteriochlorophyll a biosynthesis	2781.19	2683.27	3401.56	900.11	22122.4	5821.93	297.511	72.9286	3687.95	14803.5	1556.51	1874.38	48.6903	6.47718	242.369	14560.3	13310.6	15317.9	252.525	4177.54	664.863
Chlorophyllide a biosynthesis II (anaerobic)	3401.19	3070.62	4609.24	1241.08	29870.5	8976.28	729.531	88.8813	5525.12	22361.7	2721.08	2105.73	42.4999	739.377	313.504	23782.9	15127.3	24641.8	370.813	3579.08	1234.77
2-nitrobenzoate degradation I	933.378	5084.1	832.291	439.665	8701.03	3124.54	216.894	64.6801	1587.94	5262.4	1513.57	1030.64	48.2568	12528.1	668.931	6487.17	6919.41	14240.5	222.135	2203.66	899.854
L-tryptophan degradation to 2-amino-3-carboxymuconate semialdehyde	1733.73	8869.05	1493.84	973.545	19722.3	10917.2	5475.75	4033.85	15630.8	9295.77	4626.87	1964.68	307.129	20490	1439.02	10506.3	10545.9	22156.9	715.013	3315.51	3751.81
2-amino-3-carboxymuconate semialdehyde degradation to 2-oxopentenoate	1005.25	5411.09	908.947	448.591	8713.01	2835.4	176.36	52.0825	1322.45	5867.95	1441.31	1108.2	41.8639	13378.8	690.208	7497.77	8187.61	16510.4	208.69	2466.16	801.925
L-tryptophan degradation IX	1360.04	6803.42	1214.88	640.292	11105.5	4624.46	402.031	122.181	2728.59	7409.2	1942.81	1263.36	87.9369	16921.9	1028.45	8632.99	8511.23	18487.9	393.076	3438.76	1357.99
GDP-mannose biosynthesis	115992	115394	70603.9	44371.1	226486	76877.5	58271.1	47418.2	105958	326313	248339	156826	38037.4	205960	80615.6	119432	78162	141446	60674	195266	68988.2
CDP-diacylglycerol biosynthesis I	139482	141115	84293.7	59578.4	242816	84043.8	70480.4	57655	135341	696987	531297	312353	55653.1	220283	113447	132853	79527.3	144166	81174.1	269817	86480.6
Acetyl-CoA fermentation to butanoate II	5160.96	7874.83	6630.51	3273.79	51891.7	22121.2	2002.85	986.49	14123	31035.7	6269.3	4861.45	565.464	16172.9	1901.19	40378	27422.9	50418.5	982.93	11889	8461.47
Succinate fermentation to butanoate	0	0	0	0	160.29	0	89.8239	0	17.9695	0	285.823	0	0	0	0	485.793	0	0	0	0	0
UMP biosynthesis	134368	133609	80159.8	37211	208177	68685	62470.4	49425.3	119659	394539	257526	148069	52841.4	206842	82915.6	118598	70757.4	129001	55426.5	193932	62352.8
Urate biosynthesis/inosine 5'-phosphate degradation	125122	125531	73022.5	49827.4	211340	74338.4	56864.8	47949	114218	350277	335108	234456	36297.5	178031	81431.9	112695	73335	133833	65073.6	223511	71009.6
Allantoin degradation to glyoxylate III	115766	106965	62852.7	19917.1	29617	22836.3	28721	22327.6	58389.4	23362.7	10838.3	50170.7	28964.8	84879.3	60804.3	17587.5	9112	17762.6	23385.1	112072	23753.5
Ethylmalonyl-CoA pathway	2152.86	2682.2	3321.81	821.735	23429.2	7691.75	817.981	87.4078	5066.18	15548.7	1967.77	1294.44	4.67516	1291.6	399.399	25890.3	11050.7	25322.9	383.61	3178.95	1125.14
2-methylcitrate cycle II	100936	92690.7	53995.3	21023.6	30663.6	23561	33328.2	24302.4	60531.3	84572.6	115154	105076	39035.2	111943	64462.4	8001.92	7516.45	15663.3	27933.7	115357	25712.5
Superpathway of CDP-glucose-derived O-antigen building blocks biosynthesis	0	0	0	0	0	0	0	0	0	0	0	0	0	0	0	0	0	0	0	0	84.7865
1,4-dihydroxy-2-naphthoate biosynthesis I	109058	105119	59043.1	10873	14152.4	15967.6	32521.1	24674.1	57746.4	205853	118504	46652.1	27594.8	99206.5	44934.7	19499.8	1721.46	7613.16	18949.6	94565.6	17358.6
Superpathway of menaquinol-8 biosynthesis I	106682	104379	59320.4	13778.4	20062.5	20105.7	36286.3	27802.5	65293.7	224588	142148	61978.9	30854.4	108041	51045.8	26936.5	3099.6	11696.1	23110.9	108937	21217.4
Superpathway of menaquinol-7 biosynthesis	106244	103701	58841	13204.2	18793.9	19136.6	35547	27177.5	62999.5	239589	146987	57366	30243.1	105945	50093.3	26689.7	3059.66	11512.2	22424.4	106095	20457.6
Superpathway of menaquinol-9 biosynthesis	106244	103701	58841	13204.2	18435.1	19136.6	35547	27177.5	62999.5	30194.9	13783.9	50124.4	30243.1	105945	50093.3	12844.6	2332.67	9603.73	22424.4	106095	20457.6
Superpathway of menaquinol-6 biosynthesis I	106244	103701	58841	13204.2	18435.1	19136.6	35547	27177.5	62999.5	30194.9	13783.9	50124.4	30243.1	105945	50093.3	12844.6	2332.67	9603.73	22424.4	106095	20457.6
Ubiquinol-7 biosynthesis (prokaryotic)	126563	125864	72894.1	30150.9	105373	49612	58524.5	46807.4	106883	133534	127935	119215	47610.5	163014	79305.1	57007.2	42327.3	72358.3	45039.9	176642	41499.6
Ubiquinol-9 biosynthesis (prokaryotic)	126563	125864	72894.1	30150.9	105373	49612	58524.5	46807.4	106883	133534	127935	119215	47610.5	163014	79305.1	57007.2	42327.3	72358.3	45039.9	176642	41499.6
Ubiquinol-10 biosynthesis (prokaryotic)	126563	125864	72894.1	30150.9	105373	49612	58524.5	46807.4	106883	133534	127935	119215	47610.5	163014	79305.1	57007.2	42327.3	72358.3	45039.9	176642	41499.6
Superpathway of demethylmenaquinol-6 biosynthesis I	103887	100255	55933	9983.88	12756.8	14332.1	30926.8	23356.3	53584.2	20688.1	9341.61	36943.7	26462.9	94469.6	43002.7	8971.43	1577.02	6608.03	18146.3	89833.7	15957.8
Superpathway of demethylmenaquinol-8 biosynthesis	104516	101208	56585.1	10479.2	13929.7	15152.5	31771.6	24053.3	56099	187313	113928	46850.7	27169.3	96987.1	44061.4	19852.6	2105.26	8104.38	18825	92912.1	16655.6
Superpathway of demethylmenaquinol-9 biosynthesis	103887	100255	55933	9983.88	12756.8	14332.1	30926.8	23356.3	53584.2	20688.1	9341.61	36943.7	26462.9	94469.6	43002.7	8971.43	1577.02	6608.03	18146.3	89833.7	15957.8
Superpathway of phylloquinol biosynthesis	107767	102805	58272.8	11912	15964.9	17334.6	32125.1	24349.3	54848.8	219626	129210	51731.7	27287.1	97224.7	44442.3	21571.3	1957.91	8594.85	20135.5	95068.9	18863
Superpathway of menaquinol-10 biosynthesis	106244	103701	58841	13204.2	18435.1	19136.6	35547	27177.5	62999.5	30194.9	13783.9	50124.4	30243.1	105945	50093.3	12844.6	2332.67	9603.73	22424.4	106095	20457.6
Superpathway of menaquinol-11 biosynthesis	106659	104475	59100.5	13348.6	19038.9	19398.9	35707.4	27311.3	64233.5	239532	146987	60457.5	30368.3	106719	50300.4	25837.9	2890.12	11048.5	22612.3	107392	20654.4
Superpathway of menaquinol-12 biosynthesis	106659	104475	59100.5	13348.6	19038.9	19398.9	35707.4	27311.3	64233.5	239532	146987	60457.5	30368.3	106719	50300.4	25837.9	2890.12	11048.5	22612.3	107392	20654.4
Superpathway of menaquinol-13 biosynthesis	106659	104475	59100.5	13348.6	19038.9	19398.9	35707.4	27311.3	64233.5	239532	146987	60457.5	30368.3	106719	50300.4	25837.9	2890.12	11048.5	22612.3	107392	20654.4
Superpathway of geranylgeranyldiphosphate biosynthesis I (via mevalonate)	1079.12	6996.41	613.54	391.293	2711.39	706.401	1126.24	661.246	13271.1	271067	176030	50443.4	440.981	6193.48	444.998	24821.2	2074.02	6176.71	1518.45	12625.8	602.381
TCA cycle VI (obligate autotrophs)	129322	125619	76662.5	33575	206983	64194.9	54970.6	43978.6	99373.5	241607	185162	130891	49304.7	165081	79821.2	101788	68500	123256	46691.4	172859	50854
Superpathay of heme biosynthesis from glutamate	109055	108671	63378.5	27652.9	151808	46917.6	48526.1	39140.7	85930	286749	190626	103507	42256.7	139822	67106.1	72619.9	49653.9	88568.9	35286.1	141201	38164.9
Superpathway of heme biosynthesis from glycine	107878	105941	62366.1	19753.8	102807	39442.8	38829.7	27544.6	73664.6	221538	164080	67151.6	34250.3	104941	55945	62170.7	43347.7	72165.9	23655.2	115292	24633.4
Glycogen degradation II (eukaryotic)	3.99992	6211.89	227.531	139.608	95.9568	95.8776	99.842	155.505	307.174	61.9816	526.427	159.851	0	1.99998	195.617	252.975	0	1926.52	429.428	6364.99	103.858
Palmitate biosynthesis II (bacteria and plants)	28754.2	19784.8	8291.68	17832.6	51515.3	10316.2	50496.9	32199.3	149361	48559.5	58038.6	94892.9	16258.8	184752	8027.53	70403.4	28843.1	74502.8	45150.5	226893	26642.2
cis-vaccenate biosynthesis	189751	196139	114127	48495.8	264610	93267.7	87322.1	69506.6	170681	463075	308885	189371	65718.3	267217	110454	156617	95717.8	171283	74188.1	273321	78938.7
Stearate biosynthesis II (bacteria and plants)	169597	165144	95843.9	47158.6	123999	69174.1	80899.9	64060.5	151311	311849	290092	189628	66555.5	249458	110254	55568.6	34763.3	67739.4	69929.3	260319	69936.4
Superpathway of phenylethylamine degradation	121451	114261	66357.5	13430.1	21456.4	21120.1	49911.5	38755.9	78795.8	12599.3	10991.9	27533.9	52346.6	159334	70308.3	5928.39	3876.29	11477.1	24899.8	114063	22477.5
Chlorosalicylate degradation	1229.37	1195.29	1321	458.839	10558.6	2891.47	133.485	34.4655	1755.23	7155.19	1067.34	1266.92	26.2357	11400.3	548.256	8348.98	8110.89	14299.7	165.885	2676.55	490.699
5-aminoimidazole ribonucleotide biosynthesis I	126943	128766	76478	37387.5	196768	66392.2	58836.7	46279.3	114687	390805	266618	156636	47555.6	192423	79877.9	109796	65462.9	120200	55400.1	192642	62793.9
5-aminoimidazole ribonucleotide biosynthesis II	115403	117810	70154	35608.1	198450	64341.6	53960.3	42543.3	106785	392790	261456	149424	42885.6	176423	72856.7	112441	66512.4	121679	52601.8	180693	60233
Inosine-5'-phosphate biosynthesis I	111253	111191	65831	32328.7	169167	56559.2	51704.6	41003.8	98719.5	348163	238235	138676	42666.2	167550	70379.4	95637.8	57218.8	103597	46957.3	165111	51891.7
Superpathway of guanosine nucleotides de novo biosynthesis II	138386	139269	81574.8	35737.2	190767	65515.1	61680.1	48782	113391	373109	249029	145701	52411.6	186597	83626.1	100581	64624.2	116020	48551.9	181117	51795.2
Superpathway of adenosine nucleotides de novo biosynthesis II	138842	139222	82019	37463.6	204688	68321.3	63023.3	50375.1	117607	403126	268097	154372	52265.6	200958	84689.6	110336	68518.7	124209	55556.9	191327	57033.6
6-hydroxymethyl-dihydropterin diphosphate biosynthesis I	121901	122871	69455.7	27592.4	88411.8	44769.8	56950.9	44196.4	97777.4	323894	237563	137302	52104.4	166269	80556.7	58101.2	40954.8	74837.7	37351	150555	38958
S-adenosyl-L-methionine cycle I	143488	141529	82159.2	31167.4	56886.5	40521.5	61544	47935.8	109940	301920	229723	135847	54435.7	207366	85587	33273.9	14766.6	35304	52039.7	188347	53902.9
Chorismate biosynthesis from 3-dehydroquinate	123887	124151	73445.9	33593.1	180890	62560	59908.8	47268.4	113778	349224	232219	135215	49091.4	191445	80217.7	102799	61543.4	111982	51482.7	181406	56879.2
Chorismate biosynthesis II (archaea)	0	0	0	0	0	0	0	2.66657	3.08566	0	0	0	0	0	0	0	0	0	0	0.533332	0
Mevalonate pathway II (archaea)	0	39.4447	0	0	0	0	0	0	0	0	0	0	0	0	0	0	0	0	0	0	0
Superpathway of salicylate degradation	2727.95	2635.96	2355.53	1410.62	24991.6	9976.97	18995.7	14313	31028.9	25767.1	12493.2	6648.33	26461.8	78767.1	24985.5	16689.3	14330.1	28212.8	894.224	7966.17	4619.41
4-methylcatechol degradation (ortho cleavage)	2592.89	2342.07	2001	1370.78	23451.2	9998.91	18071.4	13310.3	29476.4	26224.3	13971.5	7372.11	26766.4	86669.6	26703	11690.2	11506.8	22426.2	1049.01	8213.54	4826.98
Sucrose degradation III (sucrose invertase)	104774	100473	58054.4	22049.6	26841.6	26344.6	40989	33848.6	73021.1	370202	234644	92520.6	27732.6	114335	55179.7	49416.5	11474.6	18184.1	37772.9	143336	37145.8
2-aminophenol degradation	702.287	3887.32	635.199	325.06	5819.36	1990.39	90.3532	15.4616	945.045	4108.88	1072.85	638.441	12.9111	9808.92	473.207	4894.54	5621.53	11725.3	111.895	1768.59	582.163
Superpathway of menaquinol-8 biosynthesis II	8284.83	17358.5	6006.37	4605.89	49531.7	13263	4034.63	3290.53	19788.6	108547	10225.6	13372.8	675.877	2960.63	2836.24	66051.7	26358.1	58096.1	705.353	12742.1	17988.2
Adenosylcobalamin salvage from cobinamide II	3503.74	7894.69	3462.3	11950.8	38828.2	15178.1	15193.8	13287.9	29705.7	79177.5	92467	72212.8	4314.23	45269.5	22732.1	27452.7	21386.6	37258	18200	54947	14376.9
Superpathway of 5-aminoimidazole ribonucleotide biosynthesis	115403	117810	70154	35608.1	198450	64341.6	53960.3	42543.3	106785	392790	261456	149424	42885.6	176423	72856.7	112441	66512.4	121679	52601.8	180693	60233
Palmitoleate biosynthesis I (from (5Z)-dodec-5-enoate)	163024	159519	92221.5	45075	119128	65848.8	81961.7	64890.3	150856	305468	287160	188252	67133	246007	109433	54248.8	33717.1	65523.4	69847	255203	68184.3
Galactose degradation I (Leloir pathway)	113416	115166	67405.5	18257	105279	40910.9	43488.5	35903.6	83715.9	91460	11776	33904.8	31255.1	145669	50156.6	73751.2	37404.3	70999.9	35845.3	131895	41623
Superpathway of vanillin and vanillate degradation	939.488	1575.69	1258.07	399.273	8144.79	2137.71	140.204	139.612	2690.85	5637.26	881.756	812.302	11.9882	440.419	117.512	8604.01	6551.96	9774.17	746.185	6736.29	794.411
Syringate degradation	2062.39	2717.14	2430.19	843.107	17563.2	4426.78	2400.41	4390.65	9118.29	11420.3	1647.08	1688.71	42.3968	19089.3	793.483	14428.5	12715.1	21022.7	7185.23	25905.5	1410.34
Purine nucleotides degradation II (aerobic)	82900	78915.5	63384	34211.8	119235	58836	55120.7	44705.8	108907	306096	212751	117982	7291.74	120430	72363.4	67479.2	28557.7	66522.4	57492.5	201797	61707.3
Mono-trans, poly-cis decaprenyl phosphate biosynthesis	215.943	7515.69	192.354	229.236	3212	804.019	185.213	129.066	184.098	3412.17	1298.27	1361.56	170.548	375.745	557.438	4411.04	1719.52	5137.23	537.158	2171.74	214.991
Peptidoglycan biosynthesis III (mycobacteria)	116943	117495	69205.9	31508.1	170397	56460.9	52582.5	41593.3	100478	360280	232294	132065	44321.1	176692	71492.4	98537	58863.4	106620	48366.9	168279	52880.3
UDP-N-acetylmuramoyl-pentapeptide biosynthesis II (lysine-containing)	116202	117277	68899	30487	171167	56441.9	52286.1	41352.3	100544	377702	240221	129679	44038.5	173480	70055	100607	59873.4	108257	46991.9	165648	51453.1
UDP-N-acetylmuramoyl-pentapeptide biosynthesis I (meso-diaminopimelate containing)	118468	119334	70120.1	30476.9	171435	57374.9	53672.7	42431.7	103288	363593	230839	126667	44757.2	179118	70908.5	99402.4	59397.7	107153	48421.9	169005	53076.4
Superpathway of 2,3-butanediol biosynthesis	4717.7	15659.3	2611.72	1265.16	9841.94	6737.93	38104.2	28788.6	58394.6	12866.9	11472.1	23535.9	41373.6	111264	45628	2892.93	921.892	3988.46	1892.53	6250.82	10687.8
Mycolyl-arabinogalactan-peptidoglycan complex biosynthesis	34.4607	115.033	55.2906	43.7492	518.676	128.963	64.2182	13.6845	78.7313	930.284	197.275	176.565	21.6409	84.9034	43.9643	1212	316.744	497.063	121.021	139.183	70.9685
Superpathway of mycolyl-arabinogalactan-peptidoglycan complex biosynthesis	0	417.863	0	0	0	0	0	0	0	0	0	0	0	0	0	0	0	0	417.496	0	0
Kdo transfer to lipid IVA III (Chlamydia)	115617	104167	71545.7	35195.4	262717	72969.3	50438.2	40128.1	93583.8	158502	90971.5	89928.2	42241.3	136623	65950.5	112375	74981.7	131618	33480.1	137729	44434.9
Peptidoglycan biosynthesis V (&beta;-lactam resistance)	1256.98	15730.7	436.173	910.191	5300.66	273.486	2831.5	1372.61	30033	4395.27	3100.23	5834.33	265.759	14702	250.145	43059.8	3316.93	16097.1	2952.04	29238.1	1378.73
Peptidoglycan biosynthesis IV (Enterococcus faecium)	4901.17	27126.9	2221.69	1661.39	11835	2025.31	4943.03	2558.14	44396.4	282397	209647	100201	1603.31	25506.5	1776.38	60526.2	8799.93	31588	6033.8	46874.4	2635.81
GDP-D-glycero-&alpha;-D-manno-heptose biosynthesis	12839	9711.08	14078.8	12380.2	124062	30835	1726.18	565.775	12178.8	64576.2	5956.72	8822.75	402.836	1644.41	1516.79	51668.7	36162.9	61941.7	677.258	8060.33	12393.6
L-tryptophan degradation XII (Geobacillus)	1360.04	6803.42	1214.88	640.292	11105.5	4090.19	261.062	73.0458	2192.16	7409.2	1942.81	1263.36	69.099	16921.9	1028.45	8632.99	8511.23	18487.9	429.105	3438.76	1223.6
4-deoxy-L-threo-hex-4-enopyranuronate degradation	3337.09	5143.19	3070.73	2772.53	24961.1	13113.4	33469.4	31016.8	61367.1	17497.9	2634.8	3225.25	7021.09	60646.9	9706.38	37428.4	13418.6	28193.8	17274.4	62211.2	16732
8-amino-7-oxononanoate biosynthesis I	156952	151781	88245.1	36263.6	84806.7	52696.6	71865	56902.8	128063	167563	177562	147425	63156.4	217053	101508	43956.4	29537.5	57903.7	57680	218236	53331.5
Pyrimidine deoxyribonucleotides de novo biosynthesis III	1821.49	30191.1	1398.45	472.782	10301.3	1972.76	400.75	1334.83	1402.95	204199	169176	73948.7	458.131	784.163	1373.68	16570.6	7733.89	4946.62	1185.01	5737.1	973.868
Norspermidine biosynthesis	1044.09	1982.43	661.781	11222.5	11905.7	6233.92	7546.15	5858.24	12409.8	13560.6	14318.4	33228.8	422.27	1014.87	12428.7	3678.31	1185.4	5630.2	11093.2	33530.7	13664.3
Superpathway of polyamine biosynthesis III	0	0	0	0	0	0	0	2.99953	0	0	0	0	0	0	0	0	0	0	0	0	8.99773
Chondroitin sulfate degradation I (bacterial)	193.915	60.6434	88.5721	43.946	1665.83	566.985	44.9659	3.99676	250.752	1408.22	0	67.981	0	0	0	957.852	1201.44	150.554	0	0	21.9879
Spirilloxanthin and 2,2'-diketo-spirilloxanthin biosynthesis	0	0	0	36.4027	0	0	0	0	0	0	0	0	0	0	0	0	0	0	0	0	0
Pyruvate fermentation to acetone	1689.75	1582.22	2115.02	608.044	12457.4	5012.51	16021	11790.7	25086.7	8667.81	2710.56	4471.19	23542	64724	23017.5	12762.7	5234.54	10582.9	400.057	3056.94	2658.77
Superpathway of Clostridium acetobutylicum acidogenic fermentation	1385.4	9041.12	900.157	315.809	5440.27	1393.5	118.013	101.512	206.532	24372	6691.88	37110.5	472.822	499.985	715.11	7897.18	2456.68	1522.3	575.346	1051.01	580.892
Guanosine nucleotides degradation III	119142	112913	65593.7	40213.6	184902	58925.1	54451.3	44823.8	102203	307051	229248	200888	36102.7	162966	80472.2	109340	60097.7	113042	56766.3	202351	62933.6
Adenine and adenosine salvage III	129803	127752	75073.6	23270.1	144494	44265.7	47476.9	36478.5	93818.2	272373	154336	72893.1	36142.4	173272	58676.9	86100.7	44736.1	85237.1	44278.6	156164	48103
Superpathway of tetrahydrofolate biosynthesis	129556	130619	74564.5	29927.1	91363.5	46544.5	57262	45203.5	101141	360468	245612	136302	49441.2	178950	78211.3	57371.2	32957.2	64233.7	45616.8	170174	47063.8
Superpathway of L-phenylalanine biosynthesis	152891	151655	89140.5	38040.6	142594	63067.3	65447.6	50745.3	122364	305376	241785	154593	56561	213598	94025.3	64174.3	44556.9	84075.1	57607.6	209863	60381.1
Superpathway of L-tryptophan biosynthesis	2.99994	8.99943	0	20.9889	0	5.9995	0	11.9973	14.9982	0	0	14.9986	0	101.952	2.9999	0	0	0	2.99985	11.9993	2.99986
Superpathway of L-tyrosine biosynthesis	143412	142751	83979.4	34812.9	140791	60937.8	61663.1	48361.7	116337	299064	224530	130984	50149.6	200186	84007.3	63883.8	44127.2	83157.5	54608.1	197115	57413.4
Superpathway of sulfolactate degradation	227.918	1349	258.732	146.551	3274.5	1119.93	1149.9	1466.78	1696.06	3607.63	809.733	883.914	24.1622	17962.8	1103.7	1478.43	639.272	1727.27	184.048	1861.5	736.765
2-heptyl-3-hydroxy-4(1H)-quinolone biosynthesis	0	0	0	7.57486	9.59804	0	0	0	0	0	0	71.0696	0	0	0	0	0	0	3.59923	0	0
Cinnamate and 3-hydroxycinnamate degradation to 2-oxopent-4-enoate	77.5037	150.962	26.0607	42.5376	470.546	49.8006	4.56061	5.15919	35.9565	841.82	154.535	201.773	14.1709	3515.24	622.613	938.234	0	2509.09	489.955	2131.43	62.015
Queuosine biosynthesis	110608	106291	65478.8	29964.6	162583	54070.3	50282.4	39319.6	96277.5	330486	220186	124556	42372.7	152910	67601.2	89043.2	54141.4	97250	39935.3	152980	43128.6
PreQ0 biosynthesis	144616	137655	83861.1	32900.4	166523	59123.3	58692.3	45471.9	104716	329548	220535	130676	52988.1	175496	83205.2	77559.1	54356.5	96556	40133.1	166142	43510.1
Ubiquinol-8 biosynthesis (prokaryotic)	126563	125864	72894.1	30150.9	105373	49612	58524.5	46807.4	106883	133534	127935	119215	47610.5	163014	79305.1	57007.2	42327.3	72358.3	45039.9	176642	41499.6
L-rhamnose degradation II	0.613578	1.83423	0	4.07872	0	1.22569	0	5.07703	7.98528	0	0	3.03512	0.418063	15.2132	0.624664	0	0	0	0.612502	3.09539	1.6286
Methylaspartate cycle	0	5653.6	0	128.817	2573.38	346.311	127.643	14.3481	48.4309	1952.7	0	228.98	12.3827	231.31	144.254	1143.66	0	1730.94	0	2924.28	199.128
Starch degradation III	0	4.99988	0	0	0	0	0	0	0	0	0	0	0	0	0	0	0	0	0	0	0
Starch degradation V	128745	124814	73341.8	30465.3	92992.9	43856.7	46393.7	36107.3	84109.2	177391	145840	130253	37114.4	157405	71916.8	70387.4	36842.5	69415.7	47508	174556	52465.5
CMP-legionaminate biosynthesis I	0	247.734	97.9314	0	1873.59	79.9515	44.6419	1.99995	71.3166	3.99998	163.935	127.271	136.442	1.99999	0	980.637	0	1.99998	0	0	208.927
Isopropanol biosynthesis	1410.86	1582.22	2115.02	434.219	12457.4	5012.51	16021	11790.7	25086.7	8667.81	2710.56	4471.19	23542	64724	23017.5	12762.7	4256.64	10547.2	400.057	3056.94	2658.77
Thiazole biosynthesis II (Bacillus)	110440	106254	62443.2	15710.8	19990.6	23099.6	40003.2	31155.2	66082.3	273498	168310	51361.3	34336.4	119215	55393	9528.34	6941.41	9624.14	25643.6	113042	24343.1
Thiazole biosynthesis I (E. coli)	116538	113393	66442.6	17928.6	33466.3	27594.2	44128	35557.3	73908.2	6810.19	3906.8	39343.6	37405.7	130104	60396.5	6905.63	3064.82	8384.89	28734.3	124276	29409.1
Superpathway of thiamin diphosphate biosynthesis II	114047	113059	68671.8	27894.1	71863.7	47983.7	48303.4	38847.3	86772	205817	146401	94030	40652.8	142873	67048.8	34595.2	24777.1	36739.8	37037.6	145757	40295.9
Thiamin salvage II	114034	114427	69398.7	32515.9	194457	62595.1	50381.5	40992.4	92712.3	279319	171289	111841	42568	160051	69282	96559.5	65889.9	118058	41395.3	154859	46799.1
Superpathway of glucose and xylose degradation	11888.4	39857.2	8868.95	6106.01	59390.3	20660.7	17597.5	10416.6	78744	290164	193610	99199.2	6243.91	124734	12016.6	45906.5	19897.7	42812.7	30221.6	115388	36479.7
Chitin derivatives degradation	0	0	0	0	372.059	0	0	2.49989	0	0	0	0	0	0	0	0	0	0	0	0	7.49896
Androstenedione degradation	0	0	0	0	0	0	0	0	24.9083	0	0	0	0	0	0	0	0	0	0	0	0
Sitosterol degradation to androstenedione	0	130.616	0	0	0	0	0	0	0	0	0	0	0	0	0	0	0	0	107.424	0	0
Mandelate degradation to acetyl-CoA	550.933	1776.28	109.058	285.256	4823.56	837.013	8.06263	102.996	310.823	6527.02	1033.05	1376.21	0	16.956	244.69	5217.46	0	8938.16	0	1908.55	33.0937
TCA cycle V (2-oxoglutarate:ferredoxin oxidoreductase)	143324	146056	84449.6	36026.6	218440	73412.5	68029.6	55538.7	123781	433962	287218	138894	56815.2	209650	89595.7	114483	77880.4	139607	46389.7	192209	53978.8
1,5-anhydrofructose degradation	11.97	634.922	18.9289	0	129.561	28.9232	587.702	726.655	863.101	114.037	0	192.325	0	0	0	45.9211	49.9103	195.603	296.441	2030.79	225.262
Glycerol degradation to butanol	2222.35	3009.13	1789.59	1382.95	14448.5	5532.31	1670.74	392.329	6305.71	7290.27	1992.38	1351.35	1984.82	1637.55	932.11	13806.7	3955.55	13156.7	11.9955	23.9946	2999.23
Methyl ketone biosynthesis	148.461	2446.91	127.949	51.9742	1900.29	529.588	43.992	122.921	91.3202	3005.11	2110.87	1042.05	56.9853	569.57	445.392	3052.92	1325.25	4397.17	477.859	1752.65	91.4457
L-1,2-propanediol degradation	0	255.921	0	0	0	0	3.47997	67.7242	16.1396	0	0	0	1.02	52.4377	0	61.5901	0	0	253.697	1373.39	7.01978
4-coumarate degradation (anaerobic)	0	0	0	0	190.287	13.9618	0	0	0	65.6693	3.99004	0	0	1.93548	0	7.99528	0	15.9815	0	0	0
Nitrifier denitrification	0	37.6355	0	0	0	0	0	0	0	0	0	0	0	0	0	0	0	0	0	0	0
UDP-2,3-diacetamido-2,3-dideoxy-&alpha;-D-mannuronate biosynthesis	37.4736	669.523	64.8798	173.995	717.448	64.3378	1413.4	2562.41	4087.39	271.907	667.122	217.509	8.66801	17.6548	0	1637.93	57.2888	294.755	941.422	7726.37	310.502
Fatty acid salvage	35347	80275.7	32542.6	46929.8	193069	72019.1	64720.7	52730.1	120901	357697	265497	178618	70382.4	276156	115830	107966	79929.6	149059	58312	226247	61764.6
Vanillin and vanillate degradation I	939.488	1575.69	1258.07	399.273	8144.79	2137.71	140.204	139.612	2690.85	5637.26	881.756	812.302	11.9882	440.419	117.512	8604.01	6551.96	9774.17	746.185	6736.29	794.411
Vanillin and vanillate degradation II	1029.06	1695.98	1367.99	437.433	8958.37	2353.23	157.691	157.018	3016.56	6231.39	988.055	906.803	13.4865	495.358	132.175	9334.13	7111.63	10614.1	832.759	7415.36	888.721
Pyruvate fermentation to isobutanol (engineered)	194786	199461	120101	52552.4	282638	98989.1	106070	84778.1	204704	446559	326364	220574	70940.8	312922	120789	178601	114368	201866	76285.6	288174	82404.4
Chlorophyllide a biosynthesis III (aerobic, light independent)	3401.19	3070.62	4609.24	1241.08	29870.5	8976.28	729.531	88.8813	5525.12	22361.7	2721.08	2105.73	42.4999	739.377	313.504	23782.9	15127.3	24641.8	370.813	3579.08	1234.77
Pyrimidine deoxyribonucleotides de novo biosynthesis I	129108	128962	73979.2	31448.2	104108	49303	59213	46593.4	107573	213368	186849	133638	49987	177133	80522.5	70827.7	38125.2	74561.4	46754.1	177117	49641.4
UTP and CTP dephosphorylation I	0	0	0	0	0	0	0	0	0	848.576	0	0	0	0	0	0	0	0	0	0	0
Pyrimidine deoxyribonucleotides de novo biosynthesis II	106715	105991	60677.7	23284.7	62742	34505.1	46687.8	36248.9	84553.2	54123.7	25481.4	74893.9	39850.4	157428	64960.4	48391.2	21965.2	47641.2	43488.4	149412	43107.7
Superpathway of pyrimidine ribonucleosides salvage	118755	118440	69782	27851.1	168686	54105.5	46870.4	36775.4	87973.7	387202	240213	113543	38939.9	153890	64104.4	90058.6	54628.4	96288.6	39180	146693	45926.8
Pyrimidine deoxyribonucleotide phosphorylation	110812	112102	65578	30048.4	165134	54970.4	50189.9	39275.9	92249	333826	220363	124818	42406.4	151225	68036.2	87209.1	55633.2	100873	38968.8	147691	43963.5
Pyrimidine deoxyribonucleotides de novo biosynthesis IV	370.234	118.921	223.518	76.8795	3488.84	1011.92	80.4207	6.99924	488.392	2469.91	0	118.936	0	0	0	2480.02	2603.36	268.883	0	0	38.4795
Pyrimidine deoxyribonucleosides salvage	108345	107985	63066.3	20055.9	111565	42065.6	40394.2	31674.2	79012.2	269935	136609	57536	27961.3	128681	46678.6	71816.8	38031	72041	34779.8	127834	38431.7
Superpathway of pyrimidine deoxyribonucleoside salvage	109659	109858	64340.9	24708.2	136292	48563.8	45678.1	35899.6	86532.5	302301	174365	83001.6	34714.6	140501	56875	79096.5	45948.9	85297.5	37073	138326	41580.9
Superpathway of pyrimidine nucleobases salvage	128159	129779	75391.6	48517.7	201441	70357.4	59039.5	47860.7	114788	509332	395721	239070	48925.6	198527	92898.9	113400	67761.7	123928	66601.5	225723	73492
Pyrimidine deoxyribonucleotides biosynthesis from CTP	528.353	169.832	318.983	109.74	4981.9	1439.66	114.827	9.99834	696.51	3519.72	0	169.851	0	0	0	3524.87	3710.15	384.011	0	0	54.9535
Superpathway of pyrimidine deoxyribonucleotides de novo biosynthesis	131477	130730	76698.2	34440.8	138134	57341.7	60427.2	47724.9	111545	259500	204799	140476	51001.2	184697	82197.7	86526	49195	93669.4	49192.2	182996	53671.4
Adenosine ribonucleotides de novo biosynthesis	133279	134529	78796.9	37721	202900	67054.1	61208.5	49004.7	117334	403851	273553	158927	50458.1	200327	83251	114750	67615.8	123308	57053	198472	62999.7
Nicotinate degradation I	200.498	436.868	91.7394	40.7338	2222.61	1022.36	10104.4	7522.36	15386.1	5552.81	5407.29	2711.26	16790.7	39944.5	14749.1	357.708	518.722	714.496	138.133	441.866	1586.44
Adenosine deoxyribonucleotides de novo biosynthesis II	147027	146471	86769.5	37127.8	208398	70114.8	65771	52426.4	118036	402569	261186	148699	54892	201826	86747.2	105036	69970.6	125666	53681.6	182706	50648.8
Guanosine ribonucleotides de novo biosynthesis	132687	134417	78154.3	34867.7	180962	62676.6	59181.4	46453.7	112968	354652	240868	144032	50815.8	194155	81553.3	102124	61939.7	110777	52420.5	187492	57226.1
Guanosine deoxyribonucleotides de novo biosynthesis II	147027	146471	86769.5	37127.8	208398	70114.8	65771	52426.4	118036	402569	261186	148699	54892	201826	86747.2	105036	69970.6	125666	53681.6	182706	50648.8
Superpathway of guanosine nucleotides de novo biosynthesis I	144422	145531	85038.2	37409.6	196418	67917.2	64117.3	50599.6	118645	383151	258151	152894	54597.3	193379	87526.2	104712	66520	119514	50156.7	191391	55184.2
Superpathway of adenosine nucleotides de novo biosynthesis I	145000	145470	85602	39640.5	213891	71467.5	65818.5	52613.1	124076	420679	282446	164185	54412.6	211667	88889.1	117310	71393.1	129799	59144.4	204869	62296.3
Inosine-5'-phosphate biosynthesis III	111158	110662	65801.1	30928.4	168055	55819.3	51641.6	41001.4	98640.8	339505	226433	129624	42539.3	157551	68951.5	95277.8	56808.6	103242	44988.7	161413	49714.9
Myo-, chiro- and scillo-inositol degradation	101108	98734.7	55262.2	9647.09	22220.9	15493.2	39608.8	30004	61543	9335.11	1659.16	17314.3	25494	93173.4	42196.4	9817.86	8872	9499.44	17450.1	87222.4	16790.7
D-fructuronate degradation	137862	137590	76149.8	16206.7	48968.6	30126.5	60159.3	48047.7	110259	296743	165375	66052.6	36790.9	155324	60378.8	60210.3	23344	46150.8	36769.1	160397	33549.1
TCA cycle VII (acetate-producers)	130180	131117	74063.7	39316	85869.4	52013.1	62154.5	50001.1	108185	462557	326974	194814	53832.1	189687	91806.3	48394.3	29988.3	61988.8	50604	189116	55675.9
Ergothioneine biosynthesis I (bacteria)	1.99998	8015.21	25.9941	51.9317	516.973	131.666	19.9958	5.99952	44.6674	623.008	333.345	135.886	0	42.9936	117.893	468.563	59.9015	562.125	131.763	1544.71	25.9878
L-arabinose degradation IV	20.9618	694.382	0	0	890.149	126.735	1623.46	1807.15	5227.22	194.388	598.962	270.544	0	1624.81	0	1882.48	103.72	430.466	1215.18	11506.7	244.355
dTDP-N-acetylthomosamine biosynthesis	106696	101538	60321.6	24045.1	25627.8	26337.2	36963.5	28628.8	60374.5	79313.5	93866.8	91067.4	31875.2	118123	59020.9	1683.51	1741	6213.92	32533.4	126556	33305.9
Superpathway of GDP-mannose-derived O-antigen building blocks biosynthesis	24699.4	26107.5	24771.5	19051.5	182830	49112.6	28507.6	27306.1	48489.5	128594	17764.7	18884.8	9792.91	92459.8	18464.3	92522.3	63995.4	110381	16231.2	66575.7	31947.4
Superpathway of UDP-glucose-derived O-antigen building blocks biosynthesis	128338	124201	73493.7	34330.8	62666.1	45476.2	52409.7	40596.8	93817.2	139667	153940	139528	44563.6	150265	80561.6	13146.2	4419.84	15148.6	43964.2	172210	46012.7
Superpathway of UDP-N-acetylglucosamine-derived O-antigen building blocks biosynthesis	136.358	6826.92	369.245	193.508	2349.03	165.276	41.9686	1.18997	119.989	506.838	1098.54	775.865	0	71.1633	0	2773.7	678.159	743.422	830.632	2384.91	382.928
Sucrose biosynthesis III	953.205	807.944	1536.85	324.405	9476.62	3248.31	340.948	46.482	2143.43	6920.79	883.52	512.364	1.49998	404.66	82.4706	4361.59	1822.28	6012.45	154.939	353.769	463.531
1,4-dihydroxy-6-naphthoate biosynthesis II	7437.33	8024.66	8342.31	8172	115323	24950	1691	2239.33	8134	49192	3532	4880.46	255	969.535	1326	49010	34643.5	60669.3	243.729	4502.37	9269
1,4-dihydroxy-6-naphthoate biosynthesis I	1481.42	5968.69	1066.41	355.474	8845.76	2934.67	1188.44	2116.92	2892.78	8289.63	1025.95	565.996	123.958	158.917	861.732	6157.92	7187.94	13655.8	92.6348	1440.36	3309.94
Cob(II)yrinate a,c-diamide biosynthesis II (late cobalt incorporation)	3075.64	4935.47	3148.88	7482.28	30216.6	13003.6	4072.6	2374.37	11188.9	63300.9	16250.7	16449.5	472.85	4621.62	7268.49	23811.7	18062.5	30806.7	6435.25	30521.3	10385.4
Cob(II)yrinate a,c-diamide biosynthesis I (early cobalt insertion)	40.6071	0	0	12.3648	0	0	66.2697	22.9376	25.7741	733.692	0	2.30906	414.807	729.577	0	102.923	0	0	6.99431	16.8614	51.966
Isoprene biosynthesis II (engineered)	7.94187	169.325	51.5878	27.296	826.539	142.218	0	143.728	0	103.966	693.598	873.46	69.8143	1.31973	45.5809	1707.02	209.872	878.168	0	451.653	36.4254
Taxadiene biosynthesis (engineered)	45280.9	67559.2	36575.2	32110.8	86544.6	44984.9	13832.6	12281.8	54834.3	349838	247341	144161	6731.92	95518.8	56423.7	58633.7	26683	56158.6	44145.3	146811	48906.7
Coumarins biosynthesis (engineered)	0	0	0	0	251.05	27.3095	0	0	0	124.712	0	0	0	49.4506	0	0	0	0	0	0	0
L-arginine biosynthesis IV (archaebacteria)	113319	115020	67364.3	34928	171584	55364.5	54478.6	43390.1	101117	323505	233421	151557	43589	173548	74279.9	98649.3	59885.1	111020	48533.3	174166	56680.6
Aromatic biogenic amine degradation (bacteria)	6580.04	12043	6909.43	20768.2	43794.4	18028.3	987.152	742.263	8767.23	146388	182082	135533	519.703	1168.14	25156.5	27985.3	22085.4	31793.3	20438.7	71252	22462.7
Sulfoglycolysis	293.114	170.614	16.211	452.532	1041.33	453.189	13276.8	13208.1	13709.3	25.3721	44.6894	107.633	3585.39	27990.9	4013.95	1036.31	67.9436	954.569	5426.11	14711.3	6055.88
Mannan degradation	78.0535	0	205.141	0	4558.07	488.216	45.5067	18.2256	0	695.195	0	212.862	205.044	0	0	522.393	0	665.91	96.7098	718.537	454.926
L-methionine salvage cycle III	1781.86	1251.35	1443.98	520.816	9165.12	3765.18	355.174	108.508	1996.75	7753.53	1361.03	563.795	77.4767	454.832	260.205	4894.8	6071.07	11745.6	45.2487	0	1136.97
6-hydroxymethyl-dihydropterin diphosphate biosynthesis III (Chlamydia)	111283	112080	65299.7	29133.1	94511	47613.7	55227.1	43240.2	97660.4	348895	256218	147075	49248.4	157789	78395.4	63800.9	44385.8	81253.8	38303	151218	40860.1
Methylerythritol phosphate pathway II	111073	111198	65860.4	30428.9	168619	55670.6	50572.8	40400.6	92210.8	337705	222015	126421	42550.9	166710	68612.4	86587.5	56890.1	102709	46101.3	157799	51223.9
Methanol oxidation to carbon dioxide	276.329	5923.62	129.887	272.241	3165.97	956.925	214.496	164.249	244.031	4479.42	1752.47	1791.17	116.345	486.202	719.046	3471.33	1332.68	4584.46	473.893	3174.71	245.998
Heparin degradation	0	28.1689	0	0	0	0	0	0	0	0	0	23.0886	0	0	0	0	0	0	0	0	0
Gondoate biosynthesis (anaerobic)	183047	190305	110465	51984.3	250636	88468	87942.3	68541.6	166693	446615	315802	250371	81424	266290	134803	153045	92679.6	165504	77048.6	280452	74320.5
Oleate biosynthesis IV (anaerobic)	172491	168957	97873	46581.7	128599	69095.5	84809.3	66860.2	156648	319388	290955	193880	69831.2	254236	114280	59662.7	36917.6	71364.3	71819.8	264390	70357.5
Superpathway of purine nucleotides de novo biosynthesis I	131523	132313	78028.8	36392.1	193682	65374	60045.5	47578.9	113459	384043	259166	151368	49700.1	187639	81304.1	105855	65068.3	117920	51320.2	186739	56995.2
Mevalonate pathway I	764.034	5114.82	432.565	274.662	1906.66	496.332	822.434	475.645	10273.5	234180	144613	37791.6	320.166	4452.15	312.316	18766.6	1466.68	4399.09	1072.8	9064.82	422.954
Superpathway of L-alanine biosynthesis	168312	171074	99685.3	37196.7	81212.3	57028.9	71840.9	57879	134912	153113	178754	145728	60993.4	225830	95907.8	47812.6	12865.7	42940.6	56390.3	215640	57867.5
ADP-L-glycero-&beta;-D-manno-heptose biosynthesis	107786	99846.3	62407.3	26492.4	133745	42264.4	31309.9	25130.2	55188.3	103503	80742.5	82096.5	25821.9	96526.3	51630.3	53414.8	38544.9	64872.1	28110.6	119080	32126.7
Anhydromuropeptides recycling	188337	184842	107769	38772.8	138025	67258.2	79239.8	63522.9	143945	367124	264684	145006	58773.4	256829	99670.8	90300.1	55586.8	101525	71035.7	250866	73842.9
3-phenylpropanoate and 3-(3-hydroxyphenyl)propanoate degradation	275.498	568.647	99.4945	146.921	1685.71	193.091	17.7408	18.7	138.68	2598.21	488.779	583.495	43.0807	9208.49	1327.68	2949.2	0	7153.23	853.28	4951.96	219.054
Purine ribonucleosides degradation	119871	116154	69783.1	19781.5	140708	42055.5	41057.8	31413.6	82440.5	259419	130732	55900.7	29215.7	149084	47959.7	85099.8	43717.5	80873	37875.9	135188	43235.3
Superpathway of purine deoxyribonucleosides degradation	133715	128389	77401	21183.4	81523.5	43523.5	43650.8	32570.5	85952.4	258749	131742	59145.1	32441	159640	53484.3	47080.3	17862.1	43189.3	37262.6	140666	42079
Superpathway of pyrimidine deoxyribonucleosides degradation	119995	114206	69715.8	19337	138567	42593.2	36977.3	27942.8	71451.5	255305	122571	52333.4	28686.7	132356	47306.4	74898.9	41818.2	75331.3	30984.8	118668	36965.6
CDP-diacylglycerol biosynthesis II	139482	141115	84293.7	59578.4	242816	84043.8	70480.4	57655	135341	696987	531297	312353	55653.1	220283	113447	132853	79527.3	144166	81174.1	269817	86480.6
Polymyxin resistance	100128	91980.2	53457.4	18012	14359.2	17184.3	29604.6	22475.9	46079.8	51755.1	76665.1	76532.4	25470.6	90385.1	49950.7	1122.03	980.07	3470.24	24747.4	103511	23653.8
Superpathway of heme biosynthesis from uroporphyrinogen-III	114097	109524	63845.6	16799.3	84269.1	37330.1	43190.4	33704	70592.5	204490	158861	60583.1	37053.3	125121	58965.3	40756.5	26971.7	51056.6	26907.3	118678	25558.5
tRNA processing	107432	105980	61802.1	24239.5	63667.5	37585.2	46499.4	36383.6	81440	30347.4	16896.5	76129.2	40070.1	145297	64445.6	29257.9	19921.6	42599.1	38937.2	145068	36646.4
Methylphosphonate degradation I	128125	119104	72245.4	14361.1	50885.8	28088.4	43744.6	33819.9	72918	24597.7	4547.96	23704.3	31366.1	125342	52138.9	33777.5	24302	43358.5	21471	109020	23372.1
Peptidoglycan maturation (meso-diaminopimelate containing)	180063	168818	102851	51643.6	213518	77313.4	69930.5	51914.2	130602	389715	285597	204095	66619.8	213505	114038	102636	62811.3	115771	56793.1	225858	69620.6
Superpathway of pyrimidine ribonucleotides de novo biosynthesis	133998	133382	79671.8	38087.4	205477	68606	61716.7	48921.9	115841	404869	269452	155166	52129.9	193573	84050.8	111739	69536.4	126075	52002.6	189828	58502.3
Superpathway of pyrimidine deoxyribonucleotides de novo biosynthesis (E. coli)	116272	116834	66574	29579.7	91581.6	44331.3	53676.7	42200.6	97952.8	214077	186699	130958	45505.9	169707	74384.8	64170	34541.3	67635.7	47129.9	167594	47319.9
Phenylacetate degradation I (aerobic)	127645	120791	70165.5	15070.5	30192.1	24599	53712.8	42278.4	86513.8	16440.3	13898	31607.6	55620.5	170249	75334.3	12232.5	4477.87	14745	29056.6	128591	24843.1
Allantoin degradation IV (anaerobic)	1639.16	21159.7	856.762	1335.78	11197.4	4190.88	24522	16022.2	41909.4	3753.97	2722.87	7197.67	24145.7	77844.3	30962	8577.94	781.334	6509.7	11051.9	38736.6	11505.6
2-methylcitrate cycle I	100572	92558.9	53880.6	20346.6	27671.6	20423.5	26933.1	19001.1	51651.8	75669.8	106587	98372.2	29911	87265.6	51385	6567.87	6028.68	13384.3	25251.5	97641	23620.4
Aspartate superpathway	129832	129068	76112.6	29800.2	115401	51685.7	55950.5	43742.2	104556	230933	81834.1	93748.6	46251.5	183498	75635.4	80822.5	45295.8	82092.4	48528.2	173920	54859.7
Superpathway of pyridoxal 5'-phosphate biosynthesis and salvage	132781	127933	74189.9	24945.3	48954	34922.5	55250.4	43293.3	96387.3	127298	121875	100385	45557.1	165397	75293.3	15424.9	10116.8	27058.5	40584.3	160099	39683.2
(5Z)-dodec-5-enoate biosynthesis	168439	163383	94810.1	44771.4	117082	65358.4	82807	65399.6	152285	297900	278694	182078	66787.6	247189	109279	53569.7	33070.2	64189.2	69567.9	256856	68326.2
Mycothiol biosynthesis	115.517	4486.11	77.3929	113.884	1418.52	352.202	91.5686	68.9843	100.184	1972.04	726.468	734.566	67.6651	136.776	369.437	2782.97	850.678	3259.43	197.792	1383.36	106.408
Nitrate reduction VI (assimilatory)	2534.2	3462.8	3102.53	822.737	21444.3	6274.12	545.89	103.935	4049.88	14553.3	2206.19	1343.1	110.158	811.729	162.69	19007.7	10030.5	23410.6	192.496	3010.11	1277.04
Phosphatidylglycerol biosynthesis I (plastidic)	148324	150000	89376.4	53303.3	226197	81726.2	70428.4	56240	136640	473133	322736	190308	61024.9	228697	111477	125595	74377.3	135722	69272.7	247788	74837.9
phosphatidylglycerol biosynthesis II (non-plastidic)	148324	150000	89376.4	53303.3	226197	81726.2	70428.4	56240	136640	473133	322736	190308	61024.9	228697	111477	125595	74377.3	135722	69272.7	247788	74837.9
Mycolate biosynthesis	184973	182174	105126	51281.2	134619	72719.1	91473.5	71469.8	167196	328051	305495	218932	78233.7	271231	129103	62183.7	38505.3	74501.3	77657.3	287791	74832.5
NAD salvage pathway I	108335	107297	63213.1	22998.1	97770.4	42825.8	44833.6	35338.2	83039.6	103287	109689	93687.4	40284.6	145657	59373.3	54293.4	34731.1	64326.8	38236.5	137746	38768.2
NAD biosynthesis I (from aspartate)	110733	109743	65772.3	26898.9	163990	52447.1	43277.2	34260	82275.8	313838	213523	115570	37127.7	146620	61847.3	82784.8	56153.3	99178.7	41153.7	146580	43741.3
Pyridoxal 5'-phosphate biosynthesis I	106566	102631	60893.7	24212.6	58139.5	35396.6	48438.1	38715.1	83546.4	98952.2	98142.3	90822.1	41986.8	140041	66439.3	8529.1	7839.04	21174.4	34680.3	135845	34944.4
TCA cycle VIII (helicobacter)	143533	143092	81213.9	40286.8	178051	69943.3	67373.3	53904.2	116980	468388	311368	186619	58911.4	207201	99345.6	105700	72379.5	131639	53533.9	202972	57257.9
L-rhamnose degradation I	890.581	2459.62	364.337	696.224	4714.15	1110.1	17063.4	16545.3	26022.4	3331.87	676.528	1472.56	4625.48	37303	5261.01	14441	2118.68	7870.92	7301.86	25876.3	7473.68
Flavin biosynthesis I (bacteria and plants)	112886	112452	67627.2	32743.6	181997	59679.7	54850.3	43616.2	104696	353980	234817	135459	46839.4	163040	73295.3	102104	61331.8	111682	43190.7	162638	50367.8
Formaldehyde oxidation I	1387.91	10300.2	966.249	188.351	2061.28	1353.26	70.6323	97.1617	173.137	264513	167249	59255.3	404.235	7522.39	2456.19	6555.59	2926.07	5000.44	470.978	2582.75	391.165
Adenosine nucleotides degradation II	58022.1	54349.7	54357.8	53078	205821	66449.8	59191.6	49891.5	124784	336315	300033	223788	3668.29	85822.4	86553.1	121412	68170.4	127228	65177.6	266634	67019.1
Superpathway of L-serine and glycine biosynthesis I	113602	113878	67802.8	38616.4	186854	62919.9	56506.8	45579	106015	424068	302274	173549	49623.2	181410	89750.8	103994	65733.3	114677	56096.9	193684	61823.3
Sulfate reduction I (assimilatory)	147537	154264	82352.3	29067.2	73830	40453.2	65288.2	52273.7	107404	349887	259869	148092	58844	189926	91435.7	51085.4	34901.9	65574.3	45818.5	183710	41685.7
Sucrose biosynthesis I (from photosynthesis)	3131.77	2659.86	4921.19	1058.27	25427.3	9501.42	1122.14	154.597	6845.65	21604.9	2917.34	1693.76	4.9996	1342.4	274.3	9220.31	3938.51	12982.9	512.987	1174.41	1515.19
Superpathway of sulfate assimilation and cysteine biosynthesis	137630	138693	80143.3	33575.5	113273	51831.4	65940.9	53006.4	115727	362907	264142	153399	59289.6	202689	92124.7	73983	49129	90073.2	50238.4	192509	49545
TCA cycle I (prokaryotic)	148963	151687	88261.6	45543.6	222948	77034.9	71478.7	58337.6	130753	519822	383329	224408	60324.7	219690	103315	117254	79024.9	142899	58757.1	219903	64358.2
Superpathway of glyoxylate bypass and TCA	129799	130097	74020.4	37715.3	94248.5	51407.3	61418.8	49371.1	107849	284774	263010	182516	52601.7	184757	90248.4	49678.1	35533.6	67943.5	48858	184869	51723
Teichoic acid (poly-glycerol) biosynthesis	1472.47	12704.7	810.146	435.142	4771.89	1474.44	3391.97	4683.51	6304.21	322314	173228	51400.4	808.558	48520.3	2722.67	9193.12	3114.76	4223.28	9227.92	23552.1	3096.29
Superpathway of thiamin diphosphate biosynthesis I	115293	114594	69593.2	29175.7	101146	51466.5	49419	40084.9	89253.9	29902.3	17607.8	84571.3	41458.3	145797	68421	27116.7	13020.2	33014.4	38225.3	149236	42733
Superpathway of L-threonine metabolism	0	0	0	0	0	0	3.76328	26.5386	23.9127	52.3284	0	2.13802	298.648	786.644	0	0	0	170.579	6.32868	15.5785	9.73252
Superpathway of L-threonine biosynthesis	140230	141183	84614.1	35000.1	218854	70760.7	62705.6	49704	119305	369436	233020	133018	53288.7	205557	82478.7	115748	72640.4	129385	52639.4	187425	59853.1
tRNA charging	122532	121488	72323.3	32983.9	176527	59402	55126.7	43863.2	103139	330940	224447	138636	46978.8	185224	77209.7	98173.2	58187.4	105900	52158.4	180064	55994.4
L-tryptophan biosynthesis	123794	123255	73428.5	34343.3	190778	62988.4	56539.7	44817.8	110206	374132	248431	141666	47175.2	187817	76292	110677	63930.4	118604	51873.4	181468	57284.3
L-tyrosine degradation I	7681.28	15985.1	6918.98	23259.9	62234.7	29433.3	17925.5	15661	36283.5	127150	122514	101767	19343.9	54176.9	32783.5	25520.2	20864.5	39559.5	20686.6	71574.1	26882.4
Superpathway of ubiquinol-8 biosynthesis (prokaryotic)	122885	121336	70836.9	28872.3	103402	48385.4	56751.2	45440.9	102402	126760	118708	111472	46557.8	157178	76528.3	56386.5	41983.9	71304.9	42586.6	168019	39865
UDP-N-acetyl-D-glucosamine biosynthesis I	112951	113560	67695.3	33671.5	186038	61980.8	52439.2	40745.8	101964	355484	232372	134741	42651.8	173907	70058.8	104357	64407.9	117376	51843	176147	58021
L-valine degradation I	0	32.9913	107.754	0	0	0	0	0	0	0	0	239.827	0	0	0	0	589.608	0	0	0	0
L-valine biosynthesis	150976	156961	94663.5	45065.6	281548	89807.7	72575.4	60152.6	144737	472510	329819	183661	53987.8	223300	90013.4	170548	107121	189009	63096.6	227586	71128.1
