# Supplementary material for: Impact of transgenerational host switch on gut bacterial assemblage in generalist pest, Spodoptera littoralis (Lepidoptera: Noctuidae)
Source: Front Microbiol. 2023 Jul 13;14:1172601. doi: 10.3389/fmicb.2023.1172601 (PMC10374326; doi:10.3389/fmicb.2023.1172601)
Supplement: Supplementary Excel 9 — Differential taxonomic abundance output from PICRUSt2. [file Table_9.XLSX]

## Sheet: Abundance txt
OTUDesc	AD-02	AD-03	AD-04	CabbF1-01	CabbF1-02	CabbF1-03	CabbF2-01	CabbF2-03	CabbF2-04	CottF1-03	CottF1-04	CottF1-05	CottF2-01	CottF2-03	CottF2-05	CabbCottF2-02	CabbCottF2-03	CabbCottF2-04	CottCabbF2-02	CottCabbF2-03	CottCabbF2-04
Acidobacteria_ABS-19_unclassified	0	0	0	0	0	0	0	0	0	0	0	0	0	0	0	0	0	0	0	0	35.9533
Acidobacteria_CA002_unclassified	0	1036.98	0	0	0	0	0	0	0	0	0	0	0	0	0	0	0	0	0	0	0
Actinobacteria_Acidimicrobiaceae_CL500-29_marine_group	0	157.165	0	15.4166	0	0	9.95008	0	0	0	0	0	0	0	0	0	0	0	0	0	0
Actinobacteria_Iamiaceae_Iamia	0	43.1433	0	0	0	0	0	0	0	0	0	0	0	46.9838	0	0	0	11.594	0	0	79.3453
Actinobacteria_Actinomycetaceae_Actinomyces	0	10.7858	0	0	0	0.816149	0	0	0.536918	0	0	0	0	0	7.45799	26.9785	17.8575	0	173.91	0	0
Actinobacteria_Bifidobacteriaceae_Bifidobacterium	0	0	0	0	0	0	0	0	0	0	0	0	0	0	7.45799	0	24.8669	0	19.3233	0	0
Actinobacteria_Corynebacteriaceae_Corynebacterium	40.9794	46.225	95.4623	113.698	210.01	41.6236	128.688	214.156	179.867	217.533	95.4623	192.182	208.227	4.52856	95.4623	95.4623	95.4623	52.1729	141.704	66.0951	95.4623
Actinobacteria_Dietziaceae_Dietzia	0	0	0	0	0	0	0	0	0	0	0	0	0	0	0	0	11.1818	0	0	0	0
Actinobacteria_Mycobacteriaceae_Mycobacterium	0	115.562	0	0	0	0	0	0	0	0	0	0	145.057	0	0	0	0	0	0	0	0
Actinobacteria_Nocardiaceae_Gordonia	0	0	0	9.63539	0	0	1.85735	0	0	0	0	0	0	0	10.4412	0	0	1.93233	0	0	0
Actinobacteria_Nocardiaceae_Rhodococcus	0	0	11.7234	0	0	3.2646	38.0756	48.5318	0	11.7111	0	0	0	0	0	0	0	8.37343	0	0	0
Actinobacteria_Frankiaceae_Jatrophihabitans	0	0	0	0	0	0	0	0	0	0	0	0	0	38.4927	0	0	0	0	0	0	131.416
Actinobacteria_Geodermatophilaceae_Blastococcus	0	7.70416	0	0	0	0	0	0	0	0	190.925	0	0	0	0	0	0	0	0	0	0
Actinobacteria_Sporichthyaceae_hgcI_clade	0	0	0	0	0	0	0	32.3545	0	0	0	0	0	0	0	0	0	0	0	0	0
Actinobacteria_Kineosporiaceae_Kineococcus	0	0	0	0	0	0	0	0	0	0	0	0	0	0	0	0	0	0.64411	83.7343	0	0
Actinobacteria_Brevibacteriaceae_Brevibacterium	0	0	0	0	1082.36	0	7.16405	244.97	131.008	52.5535	0	22.7037	0	0	0	0	0	35.426	0	0	0
Actinobacteria_Cellulomonadaceae_Cellulomonas	0	10.7858	0	0	0	0	0	0	0	0	0	0	18.717	0	0	0	0	0	0	0	0
Actinobacteria_Dermabacteraceae_Brachybacterium	0	0	0	0	48.4637	0	10.3481	175.639	4.83226	5.1236	0	0	0	0	0	18.6774	29.8737	30.9173	0	0	0
Actinobacteria_Intrasporangiaceae_Aquipuribacter	0	24.6533	0	0	0	0	0	0	0	0.292777	0	0	0	0	11.9328	0	0	0	0	0	0
Actinobacteria_Microbacteriaceae_Agromyces	0	0	45.219	0	0	0.816149	14.8588	0	0	0	66.94	0	30.4152	0	8.94959	0	29.8737	11.594	0	0	0
Actinobacteria_Microbacteriaceae_Alpinimonas	0	0	0	0	0	0	0	0	0	0	0	0	0	0	0	0	3.67163	0	0	0	0
Actinobacteria_Microbacteriaceae_Leucobacter	2.34168	16.9492	16.7478	0	0	0	0	0	52.081	15.3708	0	65.8728	0	15.2839	5.9664	0	14.8534	0	0	0	0
Actinobacteria_Microbacteriaceae_Microbacterium	0	24.6533	0	0	0	0	0	0	0	0	0	0	67.8492	0	0	0	25.8683	7.08521	0	0	0
Actinobacteria_Microbacteriaceae_unclassified	0	286.595	0	5.78124	64.6183	0	0	0	0	0	0	38.0527	133.359	0	0	0	0.333784	16.7469	0	0	40.9124
Actinobacteria_Micrococcaceae_Arthrobacter	60.8836	0	0	0	0	0	54.2611	73.1828	73.5577	70.7057	0	549.686	0	125.101	2.9832	45.6559	35.548	0	0	0	0
Actinobacteria_Micrococcaceae_Kocuria	0	0	0	0	161.546	0	0	0	0	13.175	0	0	0	0	0	0	0	0	0	0	0
Actinobacteria_Micrococcaceae_Micrococcus	17.5626	0	0	26.9791	0	1.6323	0	44.6801	0	12.0039	0	0	0	32.266	0	0	18.3581	73.4285	0	150.054	0
Actinobacteria_Micrococcaceae_Rothia	0	0	5.02433	0	0	0	0	0	0	0	0	0	0	0	0	0	6.3419	0	212.556	73.2405	0
Actinobacteria_Micromonosporaceae_Actinoplanes	0	5000	0	0	0	1.6323	0	0	17.1814	22.8366	0	41.2504	0	0	0	37.3548	29.5399	30.2732	0	0	26.0352
Actinobacteria_Micromonosporaceae_unclassified	0	26.1941	0	0	0	0	0	0	0	0	0	0	0	0	0	0	0	0	0	0	0
Actinobacteria_Nocardioidaceae_Aeromicrobium	0	0	0	0	0	0	16.9815	0	0	0	0	0	112.302	0	0	0	0	0	0	0	0
Actinobacteria_Nocardioidaceae_Marmoricola	0	0	0	0	0	0	0	0	9.66452	0	0	24.9421	0	0	0	0	0	0	0	0	57.0294
Actinobacteria_Nocardioidaceae_Nocardioides	0	238.829	0	0	0	0	0	0	0	0	0	0	0	253.033	0	0	11.6825	0	0	0	47.1113
Actinobacteria_Propionibacteriaceae_Friedmanniella	0	6.16333	0	0	0	0	0	9.24415	0	0	0	0	0	0	0	0	0	0	0	0	0
Actinobacteria_Propionibacteriaceae_Propionibacterium	25.7585	46.225	36.8451	100.208	32.3092	7.34534	23.7475	48.5318	94.4975	45.0877	151.925	45.0877	72.5285	14.1517	49.2228	66.4086	54.24	45.0877	45.0877	110.754	13.6375
Actinobacteria_Pseudonocardiaceae_Actinomycetospora	0	16.9492	0	0	0	0	0	0	17.7183	0	0	0	0	0	0	0	0	0	0	0	0
Actinobacteria_Pseudonocardiaceae_Pseudonocardia	0	0	0	0	0	0.816149	0	0	0	0	0	0	0	36.2285	0	0	0	0	0	0	0
Actinobacteria_Streptomycetaceae_Streptomyces	0	0	0	0	0	0	9.4194	0	0	0	0	52.1227	0	0	0	0	0	0	0	26.7953	0
Actinobacteria_Thermomonosporaceae_Actinoallomurus	0	0	0	0	0	0	0	0	0	0	0	0	0	112.082	0	0	0	0	0	0	0
Actinobacteria_Coriobacteriaceae_Atopobium	0	0	0	0	0	0	0	0	38.6581	0	0	0	0	0	0	0	0	0	186.792	0	0
Actinobacteria_Rubrobacteriaceae_Rubrobacter	1.17084	3.08166	5.02433	9.63539	48.4637	0	0	80.116	1.61075	0	17.4626	16.9479	9.35851	50.3802	4.4748	16.6021	2.67027	1.93233	0	33.9407	0
Actinobacteria_480-2_unclassified	0	18.49	0	0	0	0	0	0	0	0	0	23.663	0	0	0	0	0	0	0	0	0
Actinobacteria_Elev-16S-1332_unclassified	0	21.5716	0	0	0	0	0	0	0	0	0	0	0	0	0	0	0	0	0	0	0
Actinobacteria_Patulibacteraceae_Patulibacter	0	12.3267	0	0	0	0	0	0	0	0	0	0	0	0	4.4748	0	0	0	0	0	0
Actinobacteria_Solirubrobacteraceae_Solirubrobacter	0	1027.74	0	0	0	0	0	0	0	0	0	0	0	0	0	0	0	0	0	0	0
Bacteroidetes_Bacteroidaceae_Bacteroides	0	0	0	0	0	0	0	0	0	0	0	0	0	0	161.093	0	100.803	0	167.469	0	0
Bacteroidetes_Porphyromonadaceae_Porphyromonas	0	0	0	0	0	0	0	0	0	24.5933	0	0	0	0	0	0	0	0	0	0	0
Bacteroidetes_Prevotellaceae_Prevotella	1.17084	0	0	19.2708	0	15.5068	15.2568	0	0	11.4183	81.4922	0	0	0	58.1724	0	174.069	0	418.671	0	0
Bacteroidetes_Cytophagaceae_Adhaeribacter	0	33.8983	0	0	0	0	0	0	0	0	0	0	0	0	0	0	0	0	0	0	0
Bacteroidetes_Cytophagaceae_Chryseolinea	0	43.1433	0	0	0	0	0	0	0	0	0	0	0	0	0	0	0	0	0	0	0
Bacteroidetes_Cytophagaceae_Dyadobacter	0	101.695	0	0	0	0	11.5421	0	0	0	0	0	0	0	0	0	0	0	0	0	0
Bacteroidetes_Cytophagaceae_Flexibacter	0	109.399	0	0	0	0	0	0	0	0	0	0	0	0	0	0	0	0	0	0	0
Bacteroidetes_Cytophagaceae_Hymenobacter	0	144.838	0	0	0	0	0	0	0	0	100.701	0	0	152.839	0	0	35.3811	0	0	0	0
Bacteroidetes_Cytophagaceae_Siphonobacter	0	12.3267	0	0	0	0	0	0	0	0	0	0	0	0	0	35.2796	0	0	0	0	0
Bacteroidetes_Cytophagaceae_Sporocytophaga	0	0	0	0	0	0	0	126.337	0	0	0	0	0	0	0	0	0	0	0	0	0
Bacteroidetes_Cryomorphaceae_Fluviicola	0	0	0	0	0	0	0	0	0	0	80.9101	0	0	0	0	0	0	0	0	0	0
Bacteroidetes_Flavobacteriaceae_Chryseobacterium	0	26.1941	0	0	64.6183	0	0	0	0	57.8235	0	0	0	0	0	0	14.1858	97.9047	0	180.422	0
Bacteroidetes_Flavobacteriaceae_Cloacibacterium	12.8792	7.70416	0	0	0	0	0	34.6656	55.8394	10.1008	0	0	189.51	89.439	8.94959	0	43.5589	32.2055	0	0	0
Bacteroidetes_Flavobacteriaceae_Elizabethkingia	0	0	0	0	0	0	0	0	0	0	0	0	58.4907	0	0	0	0	0	0	0	0
Bacteroidetes_Flavobacteriaceae_Empedobacter	0	0	0	0	0	0	0	0	0	0	0	0	0	0	92.4791	0	23.0311	0	0	0	0
Bacteroidetes_Flavobacteriaceae_Flavobacterium	0	130.971	28.4712	0	145.391	0	17.2468	457.585	44.5642	31.1808	94.8802	0	63.17	0	0	24.9032	1.33514	17.391	83.7343	239.371	0
Bacteroidetes_Flavobacteriaceae_Weeksella	0	0	0	23.1249	0	0	0	0	0	0	0	0	0	0	0	0	0	0	0	0	0
Bacteroidetes_Flavobacteriaceae_unclassified	0	0	0	0	0	0	0	197.209	0	0	0	25.2619	0	0	0	0	0	0	0	0	0
Bacteroidetes_Chitinophagaceae_Chitinophaga	64.3962	30.8166	25.1217	0	0	33.8702	84.7746	0	0	39.8177	66.358	171.717	0	0	41.7648	26.9785	40.0541	108.21	0	0	0
Bacteroidetes_Chitinophagaceae_Ferruginibacter	0	95.5316	0	0	0	0	0	0	0	0	0	0	0	0	0	0	0	0	0	0	0
Bacteroidetes_Chitinophagaceae_Filimonas	0	0	0	0	0	0	0	0	0	0	71.5967	0	0	0	0	0	0	0	0	0	0
Bacteroidetes_Chitinophagaceae_Flavisolibacter	0	380.586	0	0	0	0	0	0	0	0	0	0	0	0	0	0	0	0	0	0	0
Bacteroidetes_Chitinophagaceae_Sediminibacterium	0	0	0	0	0	8.97764	0	0	0	0	0	0	0	0	0	0	0	0	0	0	0
Bacteroidetes_Chitinophagaceae_Segetibacter	0	161.787	0	0	0	0	0	0	0	0	0	0	0	0	0	0	0	0	0	0	0
Bacteroidetes_Chitinophagaceae_Taibaiella	0	0	0	0	0	0	22.0228	0	0	0	0	0	0	0	0	0	19.8602	0	0	0	0
Bacteroidetes_Chitinophagaceae_Terrimonas	0	72.4191	0	0	0	0	0	0	0	0	0	0	0	0	0	0	0	0	0	0	0
Bacteroidetes_Chitinophagaceae_unclassified	0	18.49	80.3893	0	0	14.2826	0	0	0.536918	0	0	19.506	0	0	0	0	0	0	0	0	0
Bacteroidetes_Saprospiraceae_unclassified	0	0	0	0	0	0	14.4608	0	0	0	0	0	0	0	0	0	0	0	0	0	0
Bacteroidetes_Sphingobacteriaceae_Arcticibacter	0	0	0	0	0	0	0	0	0	0	0	0	0	55.4748	0	0	0	0	0	0	0
Bacteroidetes_Sphingobacteriaceae_Mucilaginibacter	0	106.317	0	0	0	0	0	0	0	0	0	0	0	0	0	0	0	0	0	0	0
Bacteroidetes_Sphingobacteriaceae_Sphingobacterium	117.084	30.8166	0	1418.33	31162.2	311.769	11.0114	0	12.886	21.5191	0	90.4952	0	0	1965.93	0	39.7203	38.0025	399.348	0	543.019
Bacteroidetes_WCHB1-69_unclassified	0	0	0	0	0	0	0	0	0	0	0	0	0	0	0	0	16.0216	0	0	0	0
Chloroflexi_Anaerolineaceae_unclassified	0	81.6641	0	0	0	0	0	0	0	0	0	0	0	0	0	0	0	0	0	0	0
Cyanobacteria_FamilyII_Chroococcidiopsis	21.0751	0	0	0	0	0	0	0	0	0	0	0	0	0	0	0	0	0	0	0	0
Deinococcus-Thermus_Deinococcaceae_Deinococcus	0	0	0	0	0	0	13.9301	0	24.6982	0	0	0	53.8115	0	0	0	0	0	0	0	0
Deinococcus-Thermus_Thermaceae_Thermus	0	0	0	0	145.391	0	0	0	0	0	186.268	0	0	0	0	0	0	0	0	0	0
Firmicutes_Bacillaceae_Anoxybacillus	0	0	0	0	0	0	0	0	0	0	0	0	0	0	0	0	0	18.6792	0	0	0
Firmicutes_Bacillaceae_Bacillus	2.34168	9.24499	45.219	32.7603	145.391	6.52919	24.6762	80.8863	0	21.8119	0	55.9599	0	0	22.374	101.688	0	103.702	154.586	117.899	99.1816
Firmicutes_Bacillaceae_Geobacillus	0	0	0	0	0	4.8969	0	0	0	0	0	0	0	0	7.45799	0	0	0	0	0	0
Firmicutes_Family_X_Thermicanus	0	0	0	0	0	0	17.1141	0	0	0	0	0	95.9248	0	0	0	0	0	0	0	0
Firmicutes_Family_XI_Gemella	0	0	0	0	0	0	0	0	0	11.5647	0	0	0	0	0	0	0	0	0	0	0
Firmicutes_Family_XII_Exiguobacterium	0	0	0	0	0	0	0	0	0	0	0	47.0063	0	0	0	0	0	0	0	37.5134	0
Firmicutes_Paenibacillaceae_Brevibacillus	371.156	402.157	418.694	121.406	355.401	162.006	157.477	290.42	23.0875	168.493	1024.47	1209.05	0	0	355.001	170.172	314.258	399.992	0	121.472	0
Firmicutes_Paenibacillaceae_Paenibacillus	216.605	154.083	249.542	44.3228	32.3092	67.3323	193.297	0	37.0473	118.868	655.43	475.819	0	0	141.702	45.6559	175.571	215.777	0	0	0
Firmicutes_Paenibacillaceae_unclassified	16.3918	0	0	0	0	0	0	0	26.8459	0	0	0	0	0	2.9832	0	0	0	0	0	0
Firmicutes_Planococcaceae_unclassified	0	0	0	0	0	0	0	0	0	0	57.0446	0	0	0	0	0	0	0	0	0	0
Firmicutes_Staphylococcaceae_Staphylococcus	432.04	5288.14	331.606	5.78124	339.246	9.79379	26130.1	88990.3	14596.1	320.591	326.551	47.9656	339.246	141.517	61.1556	62.258	77.9386	115.94	437.995	153.626	181.006
Firmicutes_Staphylococcaceae_unclassified	0	1.54083	0	0	0	0	3.71469	1.54069	1.61075	0	0	0	0	0	0	0	0	0	0	0	0
Firmicutes_Aerococcaceae_unclassified	0	0	0	0	0	4.08075	0	0	0	0	0	0	0	0	0	0	0	0	0	0	0
Firmicutes_Carnobacteriaceae_Atopostipes	0	0	0	0	0	0	0	0	125.639	0	297.447	0	0	0	0	0	0	0	0	0	0
Firmicutes_Carnobacteriaceae_Dolosigranulum	0	0	0	0	0	0	0	0	0	0	0	4.15702	0	0	0	0	0	0	0	0	0
Firmicutes_Enterococcaceae_Enterococcus	187.334	155.624	66.9911	1030.99	4184.04	3073.21	37.2796	212.615	360.272	1786.97	42.4924	890.562	1321.89	3516.43	284.895	290.538	44.7271	0	103.058	5296.54	53.3101
Firmicutes_Lactobacillaceae_Lactobacillus	11.7084	15.4083	0	21.1979	0	0	0	0	0	0	0	0	0	0	0	0	0	0	0	0	0
Firmicutes_Leuconostocaceae_Leuconostoc	0	0	0	0	0	0	0	0	16.6444	0	0	0	0	0	0	0	0	0	0	0	0
Firmicutes_Streptococcaceae_Streptococcus	0	0	0	129.114	0	9.38572	0	187.964	102.551	57.5307	43.6566	0	0	0	74.5799	0	61.2494	72.7844	1449.25	0	0
Firmicutes_Clostridiaceae_1_Clostridium_sensu_stricto_1	0	0	0	0	0	0	0	0	0	0	0	0	0	0	0	26.9785	0	0	0	0	0
Firmicutes_Defluviitaleaceae_Incertae_Sedis	0	0	0	59.7394	0	0	0	91.6711	0	0	0	0	0	0	0	0	0	0	0	0	0
Firmicutes_Family_XI_Anaerococcus	7.02504	0	0	0	0	0	13.7974	0	0	19.4697	118.164	99.7685	0	110.95	0	0	27.7041	21.8997	0	0	0
Firmicutes_Family_XI_Finegoldia	0	0	0	34.6874	0	0	0	0	0	27.2283	0	0	0	0	0	0	12.35	0	0	0	0
Firmicutes_Family_XI_Peptoniphilus	0	0	60.292	0	0	0	0	0	42.9534	0	115.253	0	0	0	0	0	0	0	0	0	0
Firmicutes_Family_XIII_Incertae_Sedis	0	0	0	0	0	0	0	0	0	0	0	0	0	0	0	0	0	0	238.321	0	0
Firmicutes_Family_XIII_unclassified	0	0	0	0	0	0	0	0	0	0	0	0	0	0	0	0	0	0	148.145	0	0
Firmicutes_Lachnospiraceae_Blautia	0	0	0	0	0	0	0	0	0	0	0	0	0	0	0	0	44.7271	0	0	0	0
Firmicutes_Lachnospiraceae_Dorea	0	0	0	0	0	0	0	0	0	0	0	0	0	0	0	0	8.67839	0	0	0	0
Firmicutes_Lachnospiraceae_Incertae_Sedis	0	0	0	0	0	0	0	0	0	0	0	0	0	0	0	0	19.8602	0	0	0	0
Firmicutes_Lachnospiraceae_Oribacterium	0	0	0	0	0	0	0	0	0	0	0	0	0	0	0	0	0	0	141.704	0	0
Firmicutes_Lachnospiraceae_unclassified	0	0	0	17.3437	0	0	0	0	0	0	0	39.9714	0	0	0	0	107.979	14.1704	0	0	0
Firmicutes_Ruminococcaceae_Faecalibacterium	0	0	0	0	0	11.4261	0	0	0	50.3577	0	0	0	0	131.261	0	90.2887	0	0	0	0
Firmicutes_Ruminococcaceae_Incertae_Sedis	0	0	0	0	0	0	0	0	0	0	0	0	0	0	0	0	23.198	0	0	0	0
Firmicutes_Ruminococcaceae_Ruminococcus	0	0	0	0	0	8.97764	0	0	0	13.3214	0	0	0	0	16.4076	0	21.8629	0	0	0	0
Firmicutes_Ruminococcaceae_unclassified	0	0	0	0	0	0	0	0	0	0	0	0	0	0	0	0	9.01218	0	0	0	0
Firmicutes_Family_III_Thermoanaerobacterium	0	0	0	0	0	0	0	0	0	11.2719	0	0	0	0	0	0	0	0	0	0	0
Firmicutes_Erysipelotrichaceae_Incertae_Sedis	0	107.858	0	185	0	27.341	166.763	234.185	0	0.146389	0	0	23492.2	7206.07	16158.5	205.452	0.166892	41.8671	502.406	47543.8	353.335
Firmicutes_Erysipelotrichaceae_unclassified	0	0	0	0	0	0	0	0	0	0	0	0	7.01889	1.69821	2.9832	0	41.3893	0	0	8.93176	0
Firmicutes_Veillonellaceae_Dialister	0	0	0	0	0	0	0	0	0	0	0	0	0	0	0	0	6.84258	0	0	0	0
Firmicutes_Veillonellaceae_Veillonella	0	0	0	0	0	0	0	0	0	0	0	0	0	0	0	0	0	0	334.937	189.353	0
Firmicutes_Veillonellaceae_unclassified	0	0	0	0	0	6.52919	0	0	0	0	0	0	0	0	0	0	0	0	0	0	0
Fusobacteria_Fusobacteriaceae_Fusobacterium	0	0	0	0	0	0	14.8588	0	0	0	0	0	0	0	8.94959	0	0	0	483.082	1.78635	0
Fusobacteria_Leptotrichiaceae_Leptotrichia	0	0	0	0	0	0	0	0	0	0	0	0	0	0	0	0	0	0	154.586	0	0
Gemmatimonadetes_Gemmatimonadaceae_Gemmatimonas	0	0	0	0	0	0	0	0	0	0	0	0	0	0	0	0	0	0	0	0	48.351
Planctomycetes_Phycisphaeraceae_SM1A02	0	0	0	0	0	0	0	49.3021	0	0	0	0	0	0	0	0	0	0	0	0	0
Planctomycetes_Planctomycetaceae_Gemmata	0	61.6333	0	0	0	0	0	0	0	0	0	0	0	0	0	0	0	0	0	0	0
Planctomycetes_Planctomycetaceae_Isosphaera	0	0	0	0	0	0	0	0	0	0	0	0	0	237.749	0	0	0	0	0	0	0
Planctomycetes_Planctomycetaceae_Pir4_lineage	0	20.0308	0	0	0	0	0	0	0	0	0	0	0	0	0	0	0	0	0	0	0
Planctomycetes_Planctomycetaceae_Planctomyces	0	343.606	0	0	0	0	0	0	0	0	0	0	0	0	0	0	0	0	0	0	0
Planctomycetes_Planctomycetaceae_unclassified	0	13.8675	0	0	210.01	0	0	0	0	0	0	0	0	0	0	0	0	0	0	0	0
Proteobacteria_Caulobacteraceae_Asticcacaulis	0	16.9492	0	0	0	0	0	0	0	0	0	0	0	448.327	0	0	0	0	0	0	0
Proteobacteria_Caulobacteraceae_Brevundimonas	0	0	0	0	0	10.2019	0	0	0	0	0	43.4888	0	0	38.7816	53.957	0	0	0	0	60.7488
Proteobacteria_Caulobacteraceae_Caulobacter	0	0	35.1703	0	0	0	0	0	0	0	0	0	0	0	0	0	0	0	0	0	0
Proteobacteria_Caulobacteraceae_Phenylobacterium	0	36.98	0	0	0	0	10.3481	0	0	0	0	0	0	0	0	0	0	0	0	0	0
Proteobacteria_Caulobacteraceae_unclassified	0	710.324	0	0	0	0	0	0	0	0	0	88.2568	273.737	0	82.0379	0	8.84529	0	0	0	0
Proteobacteria_Hyphomonadaceae_Woodsholea	0	84.7458	0	0	0	0	0	0	0	0	0	0	0	0	0	0	0	0	0	0	0
Proteobacteria_Beijerinckiaceae_Methylorosula	0	24.6533	0	0	0	0	0	0	0	0	0	0	0	0	0	0	0	0	0	0	0
Proteobacteria_Bradyrhizobiaceae_Afipia	0	0	0	0	0	0	0	0	0	1.90305	0	0.319771	0	0	0	0	0	0	0	0	0
Proteobacteria_Bradyrhizobiaceae_Bosea	21.0751	231.125	78.7145	0	0	2.44845	9.28674	0	0	47.2835	0	0	0	0	11.9328	49.8064	46.8967	7.72932	0	0	0
Proteobacteria_Bradyrhizobiaceae_Bradyrhizobium	1509.21	1966.1	2569.11	211.979	533.101	640.677	874.545	494.562	481.078	981.243	4476.25	2233.92	252.68	1393.66	390.799	817.656	1804.1	1664.38	173.91	3.57271	132.655
Proteobacteria_Bradyrhizobiaceae_unclassified	2.34168	3.08166	0	0	0	0.408075	0.132668	61.6277	0	11.7111	0	0.959313	0	69.0605	0	0	0	0	0	0	0
Proteobacteria_Brucellaceae_unclassified	28.1001	41.6025	55.2677	2289.37	24474.2	714.131	30.3809	0	66.0409	13.4678	58.2087	125.67	362.642	508.331	696.577	0	43.392	37.3584	0	0	0
Proteobacteria_Hyphomicrobiaceae_Devosia	0	181.818	0	0	0	0	0	0	23.6244	0	0	52.4424	0	196.426	0	0	0	0	0	0	0
Proteobacteria_Hyphomicrobiaceae_Hyphomicrobium	0	12.3267	0	11.5625	0	0	0	0	0	0	0	0	0	193.596	0	0	0	0	0	0	0
Proteobacteria_Hyphomicrobiaceae_Pedomicrobium	0	30.8166	0	0	0	0	0	0	0	0	0	0	0	0	0	0	0	0	0	0	0
Proteobacteria_Hyphomicrobiaceae_Rhodoplanes	0	297.381	0	0	0	0	0	0	41.8796	0	0	0	0	0	0	0	0	0	0	0	0
Proteobacteria_Methylobacteriaceae_Methylobacterium	732.945	847.458	1709.95	452.863	226.164	600.686	616.639	453.734	144.431	1186.63	1866.75	2436.01	402.416	54.3427	437.038	450.333	1138.2	1609.63	6.4411	453.734	68.1874
Proteobacteria_Methylobacteriaceae_Microvirga	0	93.9908	66.9911	79.0102	0	8.56957	0	0	35.4366	11.8575	63.4475	0	0	0	0	0	19.0257	0	0	0	0
Proteobacteria_Phyllobacteriaceae_Aminobacter	0	0	0	0	0	0	0	0	0	0	0	35.1748	0	0	0	0	0	0	0	0	0
Proteobacteria_Phyllobacteriaceae_Aquamicrobium	0	0	0	0	0	0	0	0	0	0	0	0	60.8303	0	0	0	0	0	0	0	0
Proteobacteria_Phyllobacteriaceae_unclassified	0	194.145	0	0	0	0	0	0	0	0	0	0	0	296.054	0	0	0	0	0	0	0
Proteobacteria_Rhizobiaceae_Rhizobium	40.9794	183.359	0	9652.74	60660.4	3151.56	9.95008	0	21.4767	0	0	0	388.378	142.084	1460.28	149.419	16.8561	47.6641	0	5.35906	0
Proteobacteria_Rhizobiaceae_Shinella	0	60.0925	0	0	0	0	0	0	0	0	0	0	0	0	0	0	0	0	0	0	0
Proteobacteria_Rhizobiales_Incertae_Sedis_Rhizomicrobium	0	3.08166	0	0	0	0	0	0	0	0	0	0	0	246.806	0	0	0	0	0	0	0
Proteobacteria_Xanthobacteraceae_Pseudolabrys	0	0	0	0	0	0	0	0	0	0	0	0	0	114.346	0	0	0	0	0	0	0
Proteobacteria_Xanthobacteraceae_unclassified	9.36671	15.4083	0	0	0	6.52919	0	0	0	0	0	0	0	0	0	0	0	0	0	0	0
Proteobacteria_alphaI_cluster_unclassified	0	0	0	0	0	5.71305	0	0	0	0	0	0	0	0	0	0	0	0	0	0	0
Proteobacteria_Rhodobacteraceae_Amaricoccus	0	10.7858	0	0	0	0	0	0	27.9197	0	0	0	0	0	0	0	0	0	0	0	0
Proteobacteria_Rhodobacteraceae_Paracoccus	12.8792	24.6533	0	0	258.473	0	23.4822	0.770346	39.195	87.5404	0	0	77.2077	79.2498	19.3908	0	0	1.93233	0	0	0
Proteobacteria_Rhodobacteraceae_Thioclava	0	0	0	0	0	0	0	0	0	0	0	0	0	0	0	0	32.3771	0	0	0	0
Proteobacteria_Acetobacteraceae_Gluconobacter	0	0	0	0	0	0	0	0	25.2351	0	0	0	0	0	0	0	0	0	0	0	0
Proteobacteria_Acetobacteraceae_Roseomonas	0	0	0	0	3715.55	54.2739	0	0	0	0	0	0	0	0	5.9664	0	0	0	0	0	0
Proteobacteria_Acetobacteraceae_unclassified	0	389.831	0	0	0	0	0	0	0	0	66.94	0.319771	0	0	0	0	0	0	0	0	0
Proteobacteria_Rhodospirillales_Incertae_Sedis_Candidatus_Alysiosphaera	0	92.4499	0	0	0	0	0	0	0	0	0	0	0	0	0	0	0	0	0	0	0
Proteobacteria_Rhodospirillales_Incertae_Sedis_Reyranella	0	16.9492	0	0	0	0	0	0	0	0	0	0	0	0	0	0	0	0	0	0	0
Proteobacteria_Anaplasmataceae_Wolbachia	0	0	0	0	0	0	271.571	0	0	0	0	0	0	0	0	0	0	0	0	0	0
Proteobacteria_Rickettsiaceae_Rickettsia	0	0	0	0	0	0	0	0	0	0	0	0	0	0	0	0	24.8669	0	0	0	0
Proteobacteria_Ellin6055_unclassified	0	33.8983	0	0	0	0	0	0	0	0	0	0	0	0	0	0	0	0	0	0	0
Proteobacteria_Erythrobacteraceae_Altererythrobacter	0	762.712	70.3407	0	0	0	0	233.415	0	0	0	0	0	0	0	0	0	0	0	0	0
Proteobacteria_JG34-KF-161_unclassified	0	89.3683	0	0	0	0	0	0	0	0	0	0	0	0	0	0	0	0	0	0	0
Proteobacteria_Sphingomonadaceae_Novosphingobium	0	0	0	0	193.855	5.71305	42.4537	0	0	0	0	0	0	0	0	0	0	0	0	809.218	0
Proteobacteria_Sphingomonadaceae_Sphingobium	16.3918	46.225	0	0	0	0	11.9401	0	0	0	0	0	0	0	275.946	0	0	0	0	0	0
Proteobacteria_Sphingomonadaceae_Sphingomonas	931.988	714.946	1922.64	714.946	2487.81	785.544	714.946	205.682	163.223	1369.32	4069.37	4008.33	95.9248	714.946	453.446	1382.13	1166.41	1892.39	51.5288	323.33	207.042
Proteobacteria_Sphingomonadaceae_Sphingopyxis	0	0	0	0	0	0	0	0	0	0	0	0	0	0	0	0	0	0	0	78.5995	0
Proteobacteria_Sphingomonadaceae_unclassified	0	38.5208	0	0	0	0	0	0	0	0	0	0	0	0	0	0	0	0	0	0	0
Proteobacteria_Alcaligenaceae_Alcaligenes	1.17084	4.6225	15.073	0	0	0	0	0	0	0	0	9.59313	11.6981	0	0	0	0	0	0	0	0
Proteobacteria_Alcaligenaceae_Bordetella	18.7334	0	0	0	0	0.408075	0	153.299	14.4968	0	0	0	0	0	198.383	0	0	0	0	0	0
Proteobacteria_Burkholderiaceae_Burkholderia	0	0	0	0	0	0	0	49.3021	0	0	0	0	0	332.849	0	0	0	0	186.792	13336.9	1682.37
Proteobacteria_Burkholderiaceae_Cupriavidus	1374.57	699.538	1766.89	256.301	290.782	658.224	953.217	1042.28	806.45	1475.45	6642.78	8135.29	659.775	1466.12	1260.4	1072.91	1799.1	2349.07	103.058	60489.5	1567.07
Proteobacteria_Burkholderiaceae_Polynucleobacter	0	0	0	0	0	0	0	0	0	0	0	0	0	0	0	39.4301	0	0	0	0	0
Proteobacteria_Burkholderiaceae_Ralstonia	0	0	1.67478	57.8124	0	9.79379	0.132668	91.6711	55.8394	24.4469	118.746	41.2504	7812.02	3885.5	37.29	439.957	114.655	45.0877	0	3.57271	247.954
Proteobacteria_Comamonadaceae_Aquabacterium	0	30.8166	0	0	0	0	14.0628	0	0	10.3936	0	0	0	0	0	0	0	0	0	0	0
Proteobacteria_Comamonadaceae_Roseateles	7.02504	84.7458	1.67478	2268.17	37575.6	1400.1	12.6034	109.389	19.866	140.094	0	48.6052	9023.95	6506.97	102.92	259.408	66.4231	19.9674	45.0877	7.14541	0
Proteobacteria_Comamonadaceae_Tepidimonas	16.3918	0	0	0	0	0	0	0	0	0	0	0	0	0	0	0	7.67704	0	0	0	0
Proteobacteria_Comamonadaceae_unclassified	0	323.575	13.3982	5.78124	129.237	4.08075	0	0	0	16.3955	41.3282	3.51748	196.529	242.844	377.375	0	20.5277	19.3233	0	269.739	0
Proteobacteria_Oxalobacteraceae_Massilia	10.5376	1272.73	0	0	16.1546	2.04037	1.99002	476.844	238.928	18.445	98.9548	62.9949	1647.1	937.412	383.341	0	6.00812	37.3584	0	108.968	0
Proteobacteria_Oxalobacteraceae_unclassified	0	66.2558	0	0	0	0	6.89872	0	0	0	0	0	79.5474	1.69821	0	0	0	1.28822	0	0	0
Proteobacteria_Methylophilaceae_Methylophilus	0	6.16333	35.1703	7.70831	0	0	0	0	0	0	0	0	0	0	1.4916	0	0	0	0	0	0
Proteobacteria_Neisseriaceae_Neisseria	5.8542	0	6.69911	0	0	1.6323	0	0	0	0	0	0	0	0	0	0	0	0	0	0	0
Proteobacteria_Rhodocyclaceae_Zoogloea	0	0	0	0	0	0	0	0	0	0	0	0	60.8303	0	0	0	0	0	0	0	0
Proteobacteria_0319-6G20_unclassified	0	32.3575	0	32.7603	96.9275	0	0	0	0	0	0	0	0	0	0	0	0	0	0	0	0
Proteobacteria_Polyangiaceae_Sorangium	0	0	0	0	0	0	0	104.767	0	0	0	0	0	0	0	0	0	0	0	0	32.234
Proteobacteria_Aeromonadaceae_unclassified	0	0	0	0	0	0	0	0	0	0	0	0	23.3963	0	0	0	0	0	0	0	0
Proteobacteria_Pseudoalteromonadaceae_Pseudoalteromonas	0	0	0	0	0	0	4.1127	0	0	14.0533	0	51.1633	0	0	0	0	0	0	0	1.78635	0
Proteobacteria_Shewanellaceae_Shewanella	0	0	0	0	0	0	0	0	0	0	0	0	0	0	0	18.6774	0	11.594	0	0	0
Proteobacteria_Cardiobacteriaceae_Cardiobacterium	0	0	0	0	0	0	0	0	0	0	0	0	0	0	0	0	0	0	115.94	0	0
Proteobacteria_Chromatiaceae_Rheinheimera	0	0	0	11.5625	0	0	7.42939	0	0	0	0	0	0	0	0	0	0	0	0	0	0
Proteobacteria_Enterobacteriaceae_Buttiauxella	837.15	599.384	55.2677	93690.7	795758	19000	6.76605	75.4939	137.988	336.547	81.4922	670.24	50014.2	30889.9	30275	2608.61	307.415	659.569	91044.9	198544	19123.5
Proteobacteria_Enterobacteriaceae_Providencia	0	0	0	0	0	0	0	0	0	0	0	12.7908	0	0	0	0	0	0	0	0	0
Proteobacteria_Enterobacteriaceae_Serratia	116387	141227	89325.9	32685.2	157410	13469.3	124.575	472.992	8399.54	10.3936	27.9402	336.399	26384	37497	14115	18154.4	1363.51	7807.26	140448	107717	46103.3
Proteobacteria_Enterobacteriaceae_unclassified	16.3918	10.7858	5.02433	28.9062	355.401	20.8118	0	0	17.7183	0.439166	0	0.319771	39.7737	63.9659	25.3572	45.6559	2.67027	9.01754	38.6466	83.9586	9.91816
Proteobacteria_Coxiellaceae_Aquicella	0	0	0	0	0	0	0	0	0	0	0	0	0	28.8696	0	0	0	0	0	0	0
Proteobacteria_Coxiellaceae_Rickettsiella	0	0	0	0	0	0	119.666	0	0	0	0	0	0	45.2856	0	0	0	0	0	0	0
Proteobacteria_Legionellaceae_Legionella	0	0	82.0641	21.1979	0	0	0	60.8573	0	0	0	0	0	0	0	0	0	3.86466	0	0	0
Proteobacteria_Halomonadaceae_Halomonas	0	0	0	13.4895	0	0	0	0	0.536918	0	0	0	0	0	0	0	0	0	135.263	0	0
Proteobacteria_Pasteurellaceae_Haemophilus	0	0	0	0	0	0	0	0	30.0674	6.88026	0	0	0	0	0	0	0	0	0	0	0
Proteobacteria_Moraxellaceae_Acinetobacter	83.1296	81.6641	23.4469	18403.6	115376	5420.86	477.736	3820.91	1065.24	4.24527	156.581	103.606	112.302	76.9855	1634.79	4.15054	513.36	371.007	103270	60112.6	15888.9
Proteobacteria_Moraxellaceae_Enhydrobacter	0	0	0	0	0	0.816149	0	37.7469	0	19.3233	37.8357	74.5066	217.585	0	2.9832	0	13.1845	89.5313	0	0	0
Proteobacteria_Moraxellaceae_Moraxella	0	0	0	0	0	0	22.6862	0	0	0	0	0	0	0	0	0	0	0	0	0	0
Proteobacteria_Moraxellaceae_Psychrobacter	0	0	0	0	0	0	0	0	0	0	0	49.2447	0	0	0	0	0	0	0	0	0
Proteobacteria_Moraxellaceae_unclassified	0	0	0	7.70831	16.1546	2.44845	0	0	0	0	0	0	0	0	0	0	0	0	19.3233	3.57271	1.23977
Proteobacteria_Pseudomonadaceae_Cellvibrio	0	47.7658	0	0	0	0	0	0	0	0	0	0	0	0	0	0	0	0	0	0	0
Proteobacteria_Pseudomonadaceae_Pseudomonas	528.049	98.6133	51.9181	38.5416	710.801	22.036	6658.46	58495.4	32550.6	32.2055	431.327	444.801	18759.1	13072.2	13200.6	18418	772.878	2600.92	682.757	85.7449	10802.1
Proteobacteria_Pseudomonadaceae_unclassified	0	0	0	0	0	0	0.663338	4.62207	96.6452	0.146389	0	0.319771	30.4152	1.69821	0	39.4301	4.00541	0	0	0	1.23977
Proteobacteria_Xanthomonadaceae_Luteibacter	0	0	0	0	0	0	0	0	0	0	0	0	0	114.346	0	0	0	0	0	0	0
Proteobacteria_Xanthomonadaceae_Rhodanobacter	0	0	5.02433	0	0	0	0	40.8283	0	0	0	0	0	37.3606	0	0	3.83852	0	0	0	0
Proteobacteria_Xanthomonadaceae_Stenotrophomonas	168.601	161.787	1.67478	8997.53	53229.3	5600.01	26.1355	0	237.318	22.1047	10.4776	125.99	795.474	229.824	3135.34	313.365	1152.39	4488.8	1062.78	4467.67	442.598
Proteobacteria_Xanthomonadaceae_unclassified	0	13.8675	0	3.85416	0	2.85652	0	0	0	0	0	0.319771	0	0	0	0	0.333784	0.64411	0	0	0
Proteobacteria_Xanthomonadales_Incertae_Sedis_Steroidobacter	0	212.635	0	0	0	0	0	0	0	0	0	0	0	0	0	0	0	0	0	0	0
Verrucomicrobia_Opitutaceae_Opitutus	0	0	0	0	0	0	0	0	0	0	0	0	0	74.7212	0	0	0	0	0	0	0
Verrucomicrobia_01D2Z36_unclassified	0	57.0108	0	0	0	0	0	0	0	0	0	0	0	0	0	0	0	0	0	0	0
Verrucomicrobia_DEV007_unclassified	0	0	0	0	0	0	0	43.1394	0	0	0	0	0	0	0	0	0	0	0	0	0
Verrucomicrobia_Verrucomicrobiaceae_Prosthecobacter	0	0	0	0	0	0	0	0	10.2014	0	0	0	0	0	0	0	0	0	0	46.4452	0
